# Supplementary material for: Targeting DLBCL by mutation-specific disruption of cancer-driving oncogenes
Source: Front Genome Ed. 2024 Oct 14;6:1427322. doi: 10.3389/fgeed.2024.1427322 (PMC11513324; doi:10.3389/fgeed.2024.1427322)
Supplement: Supplementary file 1 [file Table2.XLSX]

## Sheet: VCF quality  filtering
#CHROM	POS	GENE	REF	ALT	QUAL	TYPE	DP	GT
chr1	14792	WASH7P	G	A	9.42084	snp	30	0/1
chr1	15274	WASH7P	A	G	35.2034	snp	3	1/1
chr1	15820	WASH7P	G	T	78.5794	snp	6	1/1
chr1	29443		A	G	4.0414	snp	2	1/1
chr1	39255		A	C	15.4359	snp	2	1/1
chr1	39261		T	C	15.5523	snp	2	1/1
chr1	51803		T	C	44.0928	snp	3	0/1
chr1	54676		C	T	9.00436	snp	3	0/1
chr1	54708		G	C	6.74823	snp	3	0/1
chr1	69511	OR4F5	A	G	632.605	snp	64	0/1
chr1	83829		GAGAAAGAAAGAAAGAAAGAAAGAAAGAAAGAAAGAAAGAAAGAAGAGAAAGAAAGAAAGAAGAAAGAGAAAGAAAGAAAGAAAGAGAGAGAGAAAGAGAGAGAAAGAAAAAG	GAGAAAGAAAGAAAGAAAGAAAGAAAGAAAGAAAGAAGAGAAAGAAAGAAAGAAGAAAGAGAAAGAAAGAAAGAAAGAGAGAGAGAAAGAGAGAGAAAGAAAAAG	59.4632	del	2	1/1
chr1	102264		T	G	23.8256	snp	3	0/1
chr1	129285		G	A	20.3571	snp	9	0/1
chr1	138144	LOC729737	C	T	10.7282	snp	5	0/1
chr1	139213	LOC729737	A	G	171.309	snp	50	0/1
chr1	139233	LOC729737	C	A	136.836	snp	57	0/1
chr1	183598	LOC102725121	C	G	503.977	snp	34	0/1
chr1	183697	LOC102725121	G	A	821.394	snp	55	0/1
chr1	183803	LOC102725121	G	A	30.993	snp	118	0/1
chr1	183937	LOC102725121	G	A	435.149	snp	75	0/1
chr1	185194		G	C	5.26096	snp	8	0/1
chr1	185428		A	G	43.7541	snp	8	0/1
chr1	185451		A	G	40.6837	snp	3	1/1
chr1	187102		C	G	60.6584	snp	2	1/1
chr1	187485		G	A	289.901	snp	43	0/1
chr1	187744		A	G	36.7633	snp	13	0/1
chr1	188252		G	T	4.0691	snp	3	0/1
chr1	188277		C	T	4.0691	snp	3	0/1
chr1	189392		ACCCCGA	ACCGA	49.1553	del	4	0/1
chr1	189771		T	C	17.7261	snp	2	1/1
chr1	264677		ACACACCACA	ACACGCCACA	11.172	snp	5	0/1
chr1	264730		T	A	24.7947	snp	5	0/1
chr1	268516		C	T	69.788	snp	6	0/1
chr1	268559		A	C	49.3721	snp	4	0/1
chr1	277677		G	T	15.1983	snp	3	0/1
chr1	511511		C	A	17.0145	snp	2	1/1
chr1	591638		G	A	2.70187	snp	2	1/1
chr1	610724		T	C	64.8614	snp	2	1/1
chr1	629218		A	G	107.122	snp	8	1/1
chr1	629488		T	C	254.334	snp	16	1/1
chr1	629906		C	T	12.7266	snp	3	0/1
chr1	632109		T	C	25.428	snp	3	1/1
chr1	632199		C	T	744.412	snp	39	1/1
chr1	632403		T	C	869.527	snp	43	1/1
chr1	632487		A	G	136.906	snp	14	1/1
chr1	633714		A	G	14.8828	snp	3	1/1
chr1	633735		A	G	109.943	snp	10	1/1
chr1	633846		C	A	1212.9	snp	62	1/1
chr1	633887		G	A	914.705	snp	49	1/1
chr1	634112		T	C	166.209	snp	16	1/1
chr1	680812		T	C	25.908	snp	2	1/1
chr1	725039		T	A	12.08	snp	2	1/1
chr1	727421	LOC100133331	G	A	39.368	snp	4	0/1
chr1	737474		G	C	1.16391	snp	7	0/1
chr1	737568		G	A	5.15641	snp	3	0/1
chr1	806017		A	G	105.51	snp	4	1/1
chr1	826950	LINC00115	G	T	680.866	snp	80	0/1
chr1	826965	LINC00115	A	G	817.889	snp	81	0/1
chr1	827092	LINC00115	C	T	318.538	snp	37	0/1
chr1	827105	LINC00115	C	A	329.262	snp	33	0/1
chr1	828389	LINC01128	ATTTTTTTTTTTAAATG	ATTTTTTTTTTAAATG	46.4873	del	2	1/1
chr1	832736	LINC01128	AGTTTTGTTTTGTTTTGTTTTGTTTTGTTTTGTTTTGTTTTGTTTTAGATGG	AGTTTTGTTTTGTTTTGTTTTGTTTTGTTTTGTTTTGTTTTAGATGG	71.1506	del	3	1/1
chr1	847601	LINC01128	C	T	291.476	snp	10	1/1
chr1	854561	LINC01128	C	A	65.7583	snp	2	1/1
chr1	856883	LINC01128	A	G	769.213	snp	25	1/1
chr1	857100	LINC01128	C	T	831.105	snp	25	1/1
chr1	866860		G	A	7.41459	snp	3	0/1
chr1	868735	FAM41C	G	A	245.16	snp	9	1/1
chr1	869160	FAM41C	T	C	46.4873	snp	2	1/1
chr1	872829	FAM41C	A	G	3.177	snp	2	1/1
chr1	873251	FAM41C	G	A	290.356	snp	16	0/1
chr1	873542	FAM41C	G	A	2279.1	snp	67	1/1
chr1	873548	FAM41C	C	T	924.42	snp	68	0/1
chr1	873711	FAM41C	A	G	4.30469	snp	87	0/1
chr1	873743	FAM41C	G	A	228.728	snp	91	0/1
chr1	875664	FAM41C	G	T	36.2185	snp	3	0/1
chr1	876887		A	G	170.185	snp	5	1/1
chr1	876904		C	G	170.185	snp	5	1/1
chr1	878767		G	C	41.4007	snp	2	1/1
chr1	878793		A	T	2.20616	snp	3	0/1
chr1	878835		A	G	32.7599	snp	2	1/1
chr1	878837		C	A	38.7788	snp	2	1/1
chr1	878864		A	G	34.9805	snp	2	1/1
chr1	878884		C	T	33.4414	snp	2	1/1
chr1	879012		C	T	13.4281	snp	2	1/1
chr1	879025		T	C	34.4142	snp	2	1/1
chr1	879079		T	C	30.3283	snp	2	1/1
chr1	879115		C	A	34.4142	snp	2	1/1
chr1	890174		A	G	131.528	snp	4	1/1
chr1	906033		A	C	18.4239	snp	2	1/1
chr1	911870		G	A	65.7583	snp	2	1/1
chr1	919695		C	G	65.7583	snp	2	1/1
chr1	919788		G	A	84.0252	snp	5	0/1
chr1	925036		G	A	98.1666	snp	3	1/1
chr1	925081		G	A	84.0803	snp	3	1/1
chr1	925141		C	A	57.2534	snp	2	1/1
chr1	926250	SAMD11	G	A	224.142	snp	17	0/1
chr1	930419	SAMD11	G	T	126.994	snp	30	0/1
chr1	930939	SAMD11	G	A	126.125	snp	5	1/1
chr1	931042	SAMD11	C	T	5.01032	snp	9	0/1
chr1	932949	SAMD11	A	C	57.2534	snp	2	1/1
chr1	933024	SAMD11	C	T	93.3954	snp	3	1/1
chr1	933511	SAMD11	A	G	57.2534	snp	2	1/1
chr1	933548	SAMD11	AGGGGGGAC	AGGGGGGGAC	10.157	ins	3	0/1
chr1	933601	SAMD11	C	T	97.0983	snp	3	1/1
chr1	933653	SAMD11	C	T	36.2185	snp	3	0/1
chr1	935523	SAMD11	T	C	87.5559	snp	3	1/1
chr1	935954	SAMD11	G	T	341.959	snp	20	0/1
chr1	938178	SAMD11	G	T	93.5138	snp	3	1/1
chr1	939570	SAMD11	TCCCTCTG	TCCCTGGAGGACCCCCTCTG	105.679	ins	5	1/1
chr1	941013	SAMD11	G	A	17.3648	snp	11	0/1
chr1	941119	SAMD11	A	G	632.155	snp	19	1/1
chr1	941983	SAMD11	G	C	79.415	snp	3	1/1
chr1	943526	SAMD11	CTTTTTTTTTTTTTTTTTTTTTTGCCAGG	CTTTTTTTTTTTTTTTTTTTTGCCAGG	63.1171	del	4	1/1
chr1	943896	SAMD11	A	G	826.947	snp	43	0/1
chr1	943937	SAMD11	C	T	694.754	snp	48	0/1
chr1	944101	SAMD11	G	C	911.397	snp	67	0/1
chr1	944296	SAMD11	G	A	770.083	snp	24	1/1
chr1	944307	SAMD11	T	C	651.871	snp	20	1/1
chr1	944858	NOC2L	A	G	1055.64	snp	30	1/1
chr1	945010	NOC2L	C	A	445.019	snp	40	0/1
chr1	945371	NOC2L	A	G	49.6197	snp	10	0/1
chr1	948245	NOC2L	A	G	893.247	snp	27	1/1
chr1	948711	NOC2L	C	G	251.905	snp	55	0/1
chr1	948721	NOC2L	A	C	252.192	snp	53	0/1
chr1	949046	NOC2L	AACAGCAAAGA	AACAGCAAAGACAGCAAAGA	20.3015	ins	2	1/1
chr1	951004	NOC2L	G	A	71.3335	snp	7	0/1
chr1	951112	NOC2L	C	T	221.291	snp	19	0/1
chr1	951437	NOC2L	CAACACG	CATTTTAACACG	141.81	ins	22	0/1
chr1	952180	NOC2L	A	C	499.082	snp	45	0/1
chr1	952421	NOC2L	A	G	2078.74	snp	60	1/1
chr1	953012	NOC2L	C	G	56.7233	snp	7	0/1
chr1	953259	NOC2L	T	C	1778.52	snp	53	1/1
chr1	953279	NOC2L	T	C	1749.78	snp	52	1/1
chr1	953778	NOC2L	GA	CC	170.371	complex	11	0/1
chr1	954258	NOC2L	G	C	182.137	snp	15	0/1
chr1	954333	NOC2L	C	A	81.2246	snp	8	0/1
chr1	955641	NOC2L	G	A	52.1997	snp	2	1/1
chr1	956518	NOC2L	T	C	8.09066	snp	5	0/1
chr1	957080	NOC2L	G	C	420.932	snp	38	0/1
chr1	957091	NOC2L	G	A	559.045	snp	37	0/1
chr1	957365	NOC2L	G	A	1020.11	snp	30	1/1
chr1	960684	KLHL17	C	G	192.699	snp	12	0/1
chr1	961945	KLHL17	G	C	1051.03	snp	64	0/1
chr1	962184	KLHL17	T	C	850.297	snp	43	0/1
chr1	962350	KLHL17	C	T	680.467	snp	58	0/1
chr1	962358	KLHL17	C	T	826.679	snp	61	0/1
chr1	962943	KLHL17	T	C	1192.41	snp	35	1/1
chr1	963012	KLHL17	C	T	336.947	snp	33	0/1
chr1	964548	KLHL17	G	C	82.2512	snp	14	0/1
chr1	964557	KLHL17	GGCGCG	TCCGCA	52.1794	complex	13	0/1
chr1	964569	KLHL17	C	T	92.3902	snp	8	0/1
chr1	964781	KLHL17	C	G	24.4283	snp	3	0/1
chr1	964808	KLHL17	CGGG	GGGA	6.41727	complex	6	0/1
chr1	964819	KLHL17	CGCG	GGCCG	2.81763	complex	9	0/1
chr1	964828	KLHL17	G	A	112.073	snp	13	0/1
chr1	964905	KLHL17	CA	TG	756.415	complex,snp	26	1/2
chr1	964905	KLHL17	CA	CG	756.415	complex,snp	26	1/2
chr1	965017	KLHL17	C	T	927.536	snp	46	0/1
chr1	965047	KLHL17	G	A	322.907	snp	49	0/1
chr1	966272		A	G	203.569	snp	6	1/1
chr1	966426		G	C	835.683	snp	25	1/1
chr1	966689	PLEKHN1	T	C	569.346	snp	42	0/1
chr1	967724	PLEKHN1	C	T	51.2328	snp	2	1/1
chr1	970254	PLEKHN1	C	T	288.139	snp	39	0/1
chr1	972242	PLEKHN1	G	C	713.655	snp	67	0/1
chr1	972436	PLEKHN1	A	G	207.727	snp	19	0/1
chr1	972790	PLEKHN1	C	G	70.8982	snp	4	0/1
chr1	973034	PLEKHN1	C	T	295.086	snp	22	0/1
chr1	973693	PLEKHN1	C	T	117.409	snp	16	0/1
chr1	973858	PLEKHN1	GTGGA	CTGGG	238.111	complex,snp	13	1/2
chr1	973858	PLEKHN1	GTGGA	CTGGA	238.111	complex,snp	13	1/2
chr1	973929	PLEKHN1	T	C	340.393	snp	14	0/1
chr1	974175	PLEKHN1	A	G	812.093	snp	25	1/1
chr1	974388	PLEKHN1	A	G	1383.36	snp	41	1/1
chr1	978812	PERM1	G	C	122.119	snp	9	0/1
chr1	979496	PERM1	T	C	2327.37	snp	67	1/1
chr1	979847	PERM1	A	G	1352.93	snp	93	0/1
chr1	980110	PERM1	G	A	1806.25	snp	129	0/1
chr1	981169	PERM1	A	G	41.3358	snp	24	0/1
chr1	984039		T	C	57.2534	snp	2	1/1
chr1	988079		A	G	46.4873	snp	2	1/1
chr1	990171		ATTTTTTAG	ATTTTTAG	59.6283	del	2	1/1
chr1	990304		T	C	55.9687	snp	2	1/1
chr1	995153		C	G	65.7583	snp	2	1/1
chr1	995187		A	G	61.9893	snp	2	1/1
chr1	995512		T	C	65.7583	snp	2	1/1
chr1	995786		A	G	59.7377	snp	2	1/1
chr1	996350		A	G	41.7389	snp	2	1/1
chr1	996493		A	G	68.7257	snp	6	1/1
chr1	996567		C	T	2.65953	snp	6	0/1
chr1	1004114		G	T	20.3015	snp	2	1/1
chr1	1006159		C	T	98.1666	snp	3	1/1
chr1	1008004		C	A	44.4421	snp	6	0/1
chr1	1008088		T	C	204.343	snp	7	1/1
chr1	1008307		G	C	123.747	snp	4	1/1
chr1	1009716		C	T	65.7583	snp	2	1/1
chr1	1009731		C	T	65.7583	snp	2	1/1
chr1	1010232		C	T	57.2534	snp	2	1/1
chr1	1011654		G	A	61.9893	snp	2	1/1
chr1	1013312		G	A	118.672	snp	5	1/1
chr1	1013466		TAT	TAAT	330.767	ins	13	1/1
chr1	1013490		C	G	558.827	snp	17	1/1
chr1	1013541	ISG15	T	C	859.829	snp	27	1/1
chr1	1013855	ISG15	G	A	571.787	snp	18	1/1
chr1	1014228	ISG15	G	A	2902.1	snp	87	1/1
chr1	1014274	ISG15	A	G	2739.88	snp	79	1/1
chr1	1014545		C	T	565.104	snp	18	1/1
chr1	1015336		A	T	65.7583	snp	2	1/1
chr1	1016184		A	G	65.7583	snp	2	1/1
chr1	1018652		C	G	109.891	snp	4	1/1
chr1	1018754		G	A	55.9687	snp	2	1/1
chr1	1022518	AGRN	G	T	951.519	snp	31	1/1
chr1	1022587	AGRN	TTG	TTGTAGTCTGACCTGTGGTCTGACTG	87.4284	ins	4	0/1
chr1	1026336	AGRN	G	T	36.2185	snp	3	0/1
chr1	1026447	AGRN	G	A	57.2534	snp	2	1/1
chr1	1027377	AGRN	G	A	36.2185	snp	3	0/1
chr1	1027869	AGRN	C	T	65.7583	snp	2	1/1
chr1	1034835	AGRN	G	C	58.2203	snp	2	1/1
chr1	1035169	AGRN	TGGGGGGGGGGGGGTGGGCAGGGGTGCC	TGGGGGGGGGGGTGGGCAGGGGTGCC	91.4268	del	6	1/1
chr1	1037956	AGRN	A	G	65.7583	snp	2	1/1
chr1	1037997	AGRN	G	A	80.3774	snp	3	1/1
chr1	1038078	AGRN	C	T	47.7593	snp	2	1/1
chr1	1038743	AGRN	C	T	82.7721	snp	6	0/1
chr1	1038800	AGRN	G	T	187.805	snp	6	1/1
chr1	1038819	AGRN	C	T	228.778	snp	7	1/1
chr1	1038845	AGRN	A	G	234.276	snp	7	1/1
chr1	1038916	AGRN	A	G	97.0983	snp	3	1/1
chr1	1038975	AGRN	GT	AC	83.1822	mnp	3	1/1
chr1	1039114	AGRN	G	T	70.0823	snp	3	1/1
chr1	1039190	AGRN	T	G	92.3651	snp	4	1/1
chr1	1039753	AGRN	T	A	61.9893	snp	2	1/1
chr1	1041823	AGRN	G	C	336.048	snp	12	1/1
chr1	1041950	AGRN	T	C	565.24	snp	16	1/1
chr1	1042075	AGRN	G	A	451.467	snp	35	0/1
chr1	1042190	AGRN	G	A	844.351	snp	25	1/1
chr1	1042400	AGRN	C	T	161.949	snp	5	1/1
chr1	1045080	AGRN	G	A	503.277	snp	16	1/1
chr1	1045707	AGRN	A	G	3767.99	snp	111	1/1
chr1	1046551	AGRN	A	G	375.052	snp	30	0/1
chr1	1047064	AGRN	A	G	472.883	snp	16	1/1
chr1	1047082	AGRN	T	C	407.39	snp	13	1/1
chr1	1047133	AGRN	T	C	256.762	snp	8	1/1
chr1	1047561	AGRN	T	C	2831.12	snp	81	1/1
chr1	1047614	AGRN	T	C	2937.72	snp	83	1/1
chr1	1048767	AGRN	CAAAAAAAAAAAAAAAAAAAAAAGCAGGGGGC	CAAAAAAAAAAAAAAAAAAAAAGCAGGGGGC	57.6183	del,ins	10	1/2
chr1	1048767	AGRN	CAAAAAAAAAAAAAAAAAAAAAAGCAGGGGGC	CAAAAAAAAAAAAAAAAAAAAAAAAGCAGGGGGC	57.6183	del,ins	10	1/2
chr1	1049791	AGRN	C	T	599.296	snp	48	0/1
chr1	1049979	AGRN	C	T	196.142	snp	24	0/1
chr1	1050063	AGRN	AGGGGGGGGGGGGGGGTTGAAC	AGGGGGAGGGGGGGGTCGAAC	117.075	complex	6	1/1
chr1	1050446	AGRN	G	A	550.317	snp	53	0/1
chr1	1050630	AGRN	T	C	220.087	snp	29	0/1
chr1	1050906	AGRN	C	T	621.931	snp	34	0/1
chr1	1051063	AGRN	C	T	587.456	snp	44	0/1
chr1	1051820	AGRN	C	T	279.84	snp	40	0/1
chr1	1052290	AGRN	T	G	255.272	snp	8	1/1
chr1	1053552	AGRN	G	C	335.882	snp	17	0/1
chr1	1054081	AGRN	G	A	152.95	snp	16	0/1
chr1	1054120	AGRN	G	A	125.498	snp	12	0/1
chr1	1055000	AGRN	C	T	263.364	snp	8	1/1
chr1	1055037	AGRN	T	C	119.136	snp	4	1/1
chr1	1055604	AGRN	G	A	65.7583	snp	2	1/1
chr1	1056278		ACT	AT	59.7377	del	2	1/1
chr1	1056425		GCGGGTAC	GC	55.9687	del	2	1/1
chr1	1057961		A	G	99.9312	snp	5	0/1
chr1	1058201		G	A	9.62079	snp	6	0/1
chr1	1058952		T	C	174.428	snp	10	0/1
chr1	1059015		AGGAGGGT	AGAGGGT	11.159	del	7	0/1
chr1	1059640		TCGGGGCGTGGCCC	TCGGGGCGTGGCCCGGGGCGTGGCCC	57.2534	ins	2	1/1
chr1	1061514	LOC100288175	C	G	36.2185	snp	3	0/1
chr1	1062028	LOC100288175	T	C	65.7583	snp	2	1/1
chr1	1064030	LOC100288175	C	T	27.7199	snp	3	0/1
chr1	1070237		C	A	2.19977	snp	4	0/1
chr1	1071823	RNF223	A	G	286.912	snp	10	1/1
chr1	1072052	RNF223	G	A	373.528	snp	22	0/1
chr1	1075337		C	T	59.7377	snp	2	1/1
chr1	1079746		A	G	97.0983	snp	3	1/1
chr1	1079877		A	G	61.9893	snp	2	1/1
chr1	1080437		G	A	16.0332	snp	5	0/1
chr1	1080948		G	T	38.2605	snp	2	1/1
chr1	1081961	C1orf159	G	T	38.2605	snp	2	1/1
chr1	1082218	C1orf159	A	G	80.4958	snp	3	1/1
chr1	1082517	C1orf159	C	A	33.8011	snp	9	0/1
chr1	1082764	C1orf159	T	C	649.28	snp	37	0/1
chr1	1083182	C1orf159	C	T	15.4965	snp	6	0/1
chr1	1083324	C1orf159	A	G	65.7583	snp	2	1/1
chr1	1083795	C1orf159	C	G	964.872	snp	30	1/1
chr1	1083800	C1orf159	T	C	998.605	snp	30	1/1
chr1	1084734	C1orf159	C	T	7.33605	snp	4	0/1
chr1	1085026	C1orf159	T	C	287.003	snp	9	1/1
chr1	1085543	C1orf159	ACT	AGCT	53.3709	ins	3	1/1
chr1	1086035	C1orf159	A	G	1117.27	snp	33	1/1
chr1	1088064	C1orf159	C	G	59.7377	snp	2	1/1
chr1	1090528	C1orf159	T	C	264.19	snp	19	0/1
chr1	1090635	C1orf159	A	G	280.655	snp	14	0/1
chr1	1090685	C1orf159	ACCCCCAG	ACCCCCCAG	71.7626	ins	12	0/1
chr1	1091327	C1orf159	C	A	381.322	snp	33	0/1
chr1	1091421	C1orf159	T	A	1156.97	snp	34	1/1
chr1	1107976	C1orf159	A	G	57.2534	snp	2	1/1
chr1	1107985	C1orf159	G	A	57.2534	snp	2	1/1
chr1	1117566		G	T	29.7595	snp	2	1/1
chr1	1125786		T	C	65.7583	snp	2	1/1
chr1	1129916		T	C	52.5079	snp	2	1/1
chr1	1136764		G	C	30.201	snp	3	0/1
chr1	1138876	LINC01342	T	C	65.7583	snp	2	1/1
chr1	1141684	LINC01342	C	A	79.2573	snp	5	0/1
chr1	1144486		C	G	135.198	snp	4	1/1
chr1	1144906		G	A	52.5079	snp	2	1/1
chr1	1151875		G	A	73.7353	snp	9	0/1
chr1	1152048		C	T	18.2834	snp	3	0/1
chr1	1159599		G	A	39.2548	snp	2	1/1
chr1	1160003		G	A	167.175	snp	5	1/1
chr1	1160239		C	G	65.7583	snp	2	1/1
chr1	1161907		T	C	65.7583	snp	2	1/1
chr1	1161955		T	G	101.869	snp	3	1/1
chr1	1163334		C	G	65.7583	snp	2	1/1
chr1	1163440		TCCCCCCCCCAGG	TCCCCCCCCAGG	59.7377	del	2	1/1
chr1	1164807		C	A	20.9894	snp	4	0/1
chr1	1164837		C	T	97.0983	snp	3	1/1
chr1	1165623		C	T	51.2328	snp	2	1/1
chr1	1166689		A	G	100.148	snp	4	1/1
chr1	1167770		G	A	187.216	snp	13	0/1
chr1	1168091		C	T	6.99708	snp	11	0/1
chr1	1168162		T	C	295.21	snp	9	1/1
chr1	1168310		TCCCCCACCCAACCT	TCACCCCCACCCAACCT	51.2328	ins	2	1/1
chr1	1169026	MIR429	CCAGAC	CCAGACAGAC	263.717	ins	24	0/1
chr1	1170402		C	G	65.7583	snp	2	1/1
chr1	1173872		A	G	11.4498	snp	5	0/1
chr1	1174096	TTLL10	C	A	20.1601	snp	3	0/1
chr1	1174402	TTLL10	G	A	9.26631	snp	3	0/1
chr1	1175865	TTLL10	T	C	559.5	snp	44	0/1
chr1	1175893	TTLL10	T	C	508.394	snp	55	0/1
chr1	1178191	TTLL10	A	G	57.0776	snp	5	0/1
chr1	1179367	TTLL10	C	A	304.908	snp	29	0/1
chr1	1179842	TTLL10	C	T	160.866	snp	18	0/1
chr1	1180035	TTLL10	C	T	570.575	snp	36	0/1
chr1	1180359	TTLL10	C	T	578.806	snp	30	0/1
chr1	1180460	TTLL10	ACCCCCGCCC	ACCCCGCCC	167.462	del	18	0/1
chr1	1180614	TTLL10	G	A	852.932	snp	55	0/1
chr1	1180851	TTLL10	T	C	257.167	snp	15	0/1
chr1	1180931	TTLL10	A	G	79.2001	snp	3	1/1
chr1	1182018	TTLL10	A	G	444.792	snp	15	1/1
chr1	1182106	TTLL10	A	G	328.267	snp	10	1/1
chr1	1182832	TTLL10	T	C	231.427	snp	20	0/1
chr1	1182895	TTLL10	C	T	390.635	snp	27	0/1
chr1	1183198	TTLL10	G	A	157.175	snp	5	1/1
chr1	1184277	TTLL10	G	C	468.058	snp	14	1/1
chr1	1184413	TTLL10	C	T	86.6071	snp	6	0/1
chr1	1184478	TTLL10	C	T	17.2631	snp	4	0/1
chr1	1184927	TTLL10	G	A	215.788	snp	40	0/1
chr1	1185051	TTLL10	G	A	758.612	snp	58	0/1
chr1	1197893	TTLL10	T	C	192.193	snp	11	0/1
chr1	1204507	TNFRSF18	AGGGAGGGA	GGGGGGGGG	2.299	complex,snp	14	0/1
chr1	1204507	TNFRSF18	AGGGAGGGA	GGGGAGGGA	2.299	complex,snp	14	0/1
chr1	1208038		T	C	162.296	snp	6	1/1
chr1	1211863	TNFRSF4	A	C	475.687	snp	29	0/1
chr1	1211917	TNFRSF4	G	A	596.442	snp	38	0/1
chr1	1212042	TNFRSF4	C	T	577.695	snp	51	0/1
chr1	1217168	SDF4	G	A	76.6453	snp	3	1/1
chr1	1217659	SDF4	G	A	642.624	snp	50	0/1
chr1	1219883	SDF4	C	T	66.1269	snp	4	0/1
chr1	1220377	SDF4	C	T	40.1911	snp	2	1/1
chr1	1220751	SDF4	T	C	1262.77	snp	36	1/1
chr1	1221049	SDF4	C	G	61.9893	snp	2	1/1
chr1	1223251	SDF4	A	G	761.942	snp	23	1/1
chr1	1224137	SDF4	TGCCG	CGCCC	192.02	complex,snp	9	1/2
chr1	1224137	SDF4	TGCCG	CGCCG	192.02	complex,snp	9	1/2
chr1	1226946	SDF4	A	G	59.7377	snp	2	1/1
chr1	1235344		TGGGGGGTC	TGGGGGGGTC	65.7583	ins	2	1/1
chr1	1249880		A	G	76.8262	snp	5	0/1
chr1	1258206	UBE2J2	ATTTTTTTTTTAATTTTAGTAG	ATTTTTTTTTAATTTTAGTAG	68.7281	del	5	1/1
chr1	1259165	UBE2J2	A	T	29.7009	snp	4	0/1
chr1	1260586	UBE2J2	G	A	65.7583	snp	2	1/1
chr1	1261335	UBE2J2	GAGCCA	GAGCCAGCCA	330.241	ins	37	0/1
chr1	1263238	UBE2J2	T	A	147.868	snp	22	0/1
chr1	1268844	UBE2J2	ATTTTTTTTTTTTTGTAGAG	ATTTTTTGTAGAG	36.2185	del	3	0/1
chr1	1271835	UBE2J2	A	G	21.7213	snp	3	0/1
chr1	1273803	UBE2J2	GCGCCGCCGCCGCCGCCT	GCGCCGCCGCCGCCGCCGCCT	57.0295	ins	5	0/1
chr1	1274256		A	G	65.7583	snp	2	1/1
chr1	1277415		C	A	32.4509	snp	3	0/1
chr1	1278773		G	A	65.7583	snp	2	1/1
chr1	1279694		ACCCA	GCCCG	96.1753	complex	3	1/1
chr1	1280001		G	C	38.2605	snp	2	1/1
chr1	1280024		T	C	38.2605	snp	2	1/1
chr1	1280044		T	C	65.7583	snp	2	1/1
chr1	1280815	SCNN1D	C	A	129.575	snp	17	0/1
chr1	1280878	SCNN1D	G	A	70.4868	snp	11	0/1
chr1	1281631	SCNN1D	A	C	369.1	snp	29	0/1
chr1	1281640	SCNN1D	G	C	304.666	snp	25	0/1
chr1	1281878	SCNN1D	G	C	42.1553	snp	9	0/1
chr1	1282076	SCNN1D	G	A	50.8027	snp	6	0/1
chr1	1282558	SCNN1D	CCACACAAC	CCACACACAAC	114.515	ins	4	1/1
chr1	1285230	SCNN1D	C	T	25.6644	snp	5	0/1
chr1	1285574	SCNN1D	G	A	848.669	snp	25	1/1
chr1	1285758	SCNN1D	G	A	427.819	snp	39	0/1
chr1	1286337	SCNN1D	C	T	487.688	snp	30	0/1
chr1	1286532	SCNN1D	T	C	47.4831	snp	8	0/1
chr1	1286671	SCNN1D	A	T	161.605	snp	11	0/1
chr1	1286887	SCNN1D	G	C	529.241	snp	44	0/1
chr1	1287218	SCNN1D	C	T	328.089	snp	48	0/1
chr1	1287315	SCNN1D	G	C	386.208	snp	32	0/1
chr1	1287359	SCNN1D	C	G	542.185	snp	38	0/1
chr1	1287868	SCNN1D	C	T	307.336	snp	33	0/1
chr1	1287983	SCNN1D	C	T	333.536	snp	21	0/1
chr1	1288005	SCNN1D	G	C	74.3416	snp	15	0/1
chr1	1288085	SCNN1D	GCCAG	GCAG	2.21365	del	5	0/1
chr1	1288222	SCNN1D	CGT	CCTGT	15.0856	ins	4	0/1
chr1	1288484	SCNN1D	T	C	7.01118	snp	3	1/1
chr1	1288641	SCNN1D	C	T	57.7567	snp	8	0/1
chr1	1288690	SCNN1D	C	T	6.59212	snp	2	1/1
chr1	1290126	SCNN1D	TCCCCCGT	TCCCGT	45.5414	del	5	0/1
chr1	1290173	SCNN1D	C	T	382.617	snp	13	1/1
chr1	1290199	SCNN1D	G	C	515.8	snp	16	1/1
chr1	1290261	SCNN1D	C	A	943.59	snp	28	1/1
chr1	1290430	SCNN1D	CGGGGGGTC	CGGGGGGGGTC	545.102	ins	38	0/1
chr1	1290579	SCNN1D	C	G	1132.13	snp	34	1/1
chr1	1290722	SCNN1D	G	A	467.037	snp	35	0/1
chr1	1290821	SCNN1D	C	T	254.56	snp	17	0/1
chr1	1290841	SCNN1D	A	G	398.554	snp	23	0/1
chr1	1290968	SCNN1D	C	G	831.44	snp	24	1/1
chr1	1291731	SCNN1D	TGGGGAGGC	TGGGAGGC	57.7289	del	15	0/1
chr1	1292032		G	A	219.01	snp	14	0/1
chr1	1293624	ACAP3	C	T	65.4734	snp	13	0/1
chr1	1293731	ACAP3	ACG	ACGACCCTGCCCTGGAGGCCCCG	8.29207	ins	13	0/1
chr1	1293734	ACAP3	C	A	105.4	snp	16	0/1
chr1	1294300	ACAP3	G	T	1521.93	snp	47	1/1
chr1	1294390	ACAP3	T	C	244.959	snp	30	0/1
chr1	1295039	ACAP3	T	C	85.0397	snp	3	1/1
chr1	1296939	ACAP3	G	A	36.2185	snp	3	0/1
chr1	1297163	ACAP3	AGGCGC	GGGCTT	53.4573	complex	2	1/1
chr1	1297187	ACAP3	A	G	65.7583	snp	2	1/1
chr1	1297413	ACAP3	A	G	6.57743	snp	3	0/1
chr1	1297554	ACAP3	CGTGTGTGTGTGC	CGTGTGTGTGC	13.0853	del	3	1/1
chr1	1297692	ACAP3	CGT	CATGT	30.431	ins	3	1/1
chr1	1297705	ACAP3	AC	TT	38.5007	complex	3	1/1
chr1	1297732	ACAP3	C	T	28.9015	snp	7	0/1
chr1	1297751	ACAP3	G	A	63.0604	snp	12	0/1
chr1	1298292	ACAP3	C	A	291.179	snp	19	0/1
chr1	1298561	ACAP3	T	C	220.104	snp	8	1/1
chr1	1300330	ACAP3	T	A	534.171	snp	18	1/1
chr1	1300412	ACAP3	C	T	180.871	snp	12	0/1
chr1	1300465	ACAP3	C	T	332.119	snp	15	0/1
chr1	1301656	ACAP3	T	C	93.5138	snp	3	1/1
chr1	1302158	ACAP3	G	A	219.154	snp	16	0/1
chr1	1302224	ACAP3	T	C	415.643	snp	14	1/1
chr1	1303959	ACAP3	T	G	296.328	snp	31	0/1
chr1	1305643	ACAP3	A	G	25.6644	snp	5	0/1
chr1	1306704	ACAP3	A	G	65.7583	snp	2	1/1
chr1	1307088	ACAP3	G	A	221.623	snp	26	0/1
chr1	1307276	ACAP3	G	A	398.622	snp	40	0/1
chr1	1308550		GGGGAG	TTGG	72.474	complex	4	1/1
chr1	1309075	PUSL1	C	T	285.004	snp	23	0/1
chr1	1309135	PUSL1	C	G	161.051	snp	23	0/1
chr1	1309796	PUSL1	C	T	696.451	snp	54	0/1
chr1	1309992	PUSL1	T	G	356.651	snp	31	0/1
chr1	1310624	PUSL1	A	G	1453.81	snp	42	1/1
chr1	1310789	PUSL1	TACGG	TG	2.91682	del	60	0/1
chr1	1311713	INTS11	G	A	342.638	snp	24	0/1
chr1	1311805	INTS11	AGGGTC	AGGTC	432.706	del	29	0/1
chr1	1312198	INTS11	TGGGGGGGGGGCGGGGCCGGGCGCCCA	TGGGGGGGGGGGCGGGGCCGGGCGCCCA	16.8152	ins	9	0/1
chr1	1317116	INTS11	G	A	5.69202	snp	3	0/1
chr1	1318756	INTS11	G	A	457.265	snp	26	0/1
chr1	1318791	INTS11	G	C	207.39	snp	29	0/1
chr1	1319056	INTS11	A	G	1368.97	snp	40	1/1
chr1	1319063	INTS11	G	A	635.085	snp	47	0/1
chr1	1319461	INTS11	C	G	673.822	snp	47	0/1
chr1	1319907	INTS11	C	T	97.0983	snp	3	1/1
chr1	1320023	INTS11	TGGGGAGGAC	TGGGAGGAC	36.8175	del	3	0/1
chr1	1322213	INTS11	A	G	526.804	snp	16	1/1
chr1	1323353	INTS11	G	C	514.477	snp	46	0/1
chr1	1324220	INTS11	G	T	59.7377	snp	2	1/1
chr1	1326896	CPTP	C	T	510.688	snp	46	0/1
chr1	1327211	CPTP	C	T	685.46	snp	49	0/1
chr1	1327586	CPTP	C	T	1864	snp	55	1/1
chr1	1327764	CPTP	G	A	1314.25	snp	40	1/1
chr1	1329083		A	G	57.2534	snp	2	1/1
chr1	1329159		G	C	65.7583	snp	2	1/1
chr1	1331096		A	G	87.5559	snp	3	1/1
chr1	1332779	TAS1R3	C	T	827.695	snp	77	0/1
chr1	1332968	TAS1R3	G	A	1412.09	snp	107	0/1
chr1	1333467	TAS1R3	T	G	2818.55	snp	85	1/1
chr1	1333666	TAS1R3	G	A	646.09	snp	46	0/1
chr1	1334174	TAS1R3	T	C	1667.05	snp	49	1/1
chr1	1334541	TAS1R3	C	T	278.409	snp	22	0/1
chr1	1335795	DVL1	A	G	69.8726	snp	3	1/1
chr1	1337117	DVL1	A	G	65.7583	snp	2	1/1
chr1	1337736	DVL1	A	G	1318.18	snp	38	1/1
chr1	1337898	DVL1	A	G	680.307	snp	22	1/1
chr1	1338862	DVL1	A	G	129.292	snp	5	1/1
chr1	1338970	DVL1	A	G	65.7583	snp	2	1/1
chr1	1339517	DVL1	G	C	255.756	snp	21	0/1
chr1	1339884	DVL1	A	G	40.1293	snp	30	0/1
chr1	1339911	DVL1	G	A	132.09	snp	22	0/1
chr1	1339949	DVL1	TA	CG	95.4017	complex	21	0/1
chr1	1341432	DVL1	G	A	346.757	snp	12	1/1
chr1	1341540	DVL1	GCACACACAT	GCACACAT	326.43	del	31	0/1
chr1	1341550	DVL1	GCACACACACG	GCACACACG	342.686	del	33	0/1
chr1	1341593	DVL1	GACACATGC	GACACACACATGC	915.318	ins	33	1/1
chr1	1342153	DVL1	T	C	1402.47	snp	40	1/1
chr1	1342216	DVL1	C	T	318.61	snp	25	0/1
chr1	1342857	DVL1	T	C	744.554	snp	22	1/1
chr1	1344048	DVL1	G	A	26.0939	snp	4	0/1
chr1	1344634	DVL1	A	G	59.7377	snp	2	1/1
chr1	1345139	DVL1	T	C	45.8596	snp	2	1/1
chr1	1345965	DVL1	C	T	101.869	snp	3	1/1
chr1	1349110	DVL1	G	A	205.747	snp	8	1/1
chr1	1349978		A	G	111.732	snp	4	1/1
chr1	1350074		C	G	5.86948	snp	2	1/1
chr1	1350079		A	C	5.86948	snp	2	1/1
chr1	1350091		C	A	5.86948	snp	2	1/1
chr1	1351517		G	C	65.7583	snp	2	1/1
chr1	1352542		G	A	131.528	snp	4	1/1
chr1	1353091	MXRA8	C	T	549.087	snp	17	1/1
chr1	1353203	MXRA8	C	G	1297.57	snp	38	1/1
chr1	1353443	MXRA8	A	G	1201.07	snp	35	1/1
chr1	1353458	MXRA8	C	T	281.398	snp	29	0/1
chr1	1353987	MXRA8	CTGG	CG	1234.37	del	38	1/1
chr1	1354531	MXRA8	G	A	922.46	snp	30	1/1
chr1	1359548	MXRA8	A	G	65.7583	snp	2	1/1
chr1	1360989	MXRA8	GACA	GA	127.269	del	4	1/1
chr1	1361015	MXRA8	GACA	GA	30.4993	del	16	0/1
chr1	1361024	MXRA8	A	G	251.224	snp	16	0/1
chr1	1361163	MXRA8	AACACACAG	AACAG	401.706	del	25	0/1
chr1	1361311	MXRA8	C	G	1875.1	snp	57	1/1
chr1	1361438	MXRA8	C	G	614.038	snp	19	1/1
chr1	1362042	MXRA8	C	T	25.0231	snp	2	1/1
chr1	1371178		T	C	80.3869	snp	3	1/1
chr1	1373248		A	G	65.7583	snp	2	1/1
chr1	1373602		A	G	55.9687	snp	2	1/1
chr1	1374505	AURKAIP1	A	G	196.448	snp	23	0/1
chr1	1374694	AURKAIP1	C	G	966.77	snp	28	1/1
chr1	1378204		G	C	75.3859	snp	5	0/1
chr1	1379083		ATTTTTTTTTTGTTGTTGTTGTTGTTTTTTAAG	ATTTTTTGTTGTTGTTGTTGTTGTTTTTTAAG	65.7583	complex	2	1/1
chr1	1379664		G	A	138.72	snp	4	1/1
chr1	1381268		C	T	65.7583	snp	2	1/1
chr1	1381290		CTGGC	GTGGT	65.7583	complex	2	1/1
chr1	1382736		T	C	36.6457	snp	3	1/1
chr1	1382971		T	C	59.7377	snp	2	1/1
chr1	1385553		G	A	62.449	snp	3	0/1
chr1	1387763	CCNL2	CCTG	CG	118.595	del	25	0/1
chr1	1388565	CCNL2	GTCTCTCTCTCTCTCTCTCTA	GTCTCTCTCTCTCTCTCTA	97.6253	del	19	0/1
chr1	1393591	CCNL2	C	T	99.9356	snp	12	0/1
chr1	1395275	CCNL2	G	A	92.5128	snp	8	0/1
chr1	1395346	CCNL2	A	G	652.153	snp	19	1/1
chr1	1398056	CCNL2	C	A	311.482	snp	10	1/1
chr1	1399922	MRPL20-AS1	C	T	86.5313	snp	13	0/1
chr1	1400410	MRPL20-AS1	A	G	362.447	snp	40	0/1
chr1	1407232	MRPL20	G	C	429.482	snp	40	0/1
chr1	1412488		CAACACG	CAGAACATG	101.869	complex	3	1/1
chr1	1416747		CTTTTTTTTTTAATAG	CTTTTTTTTTAATAG	65.7583	del	2	1/1
chr1	1419135	ANKRD65	C	G	1413.23	snp	41	1/1
chr1	1419214	ANKRD65	A	G	1586.92	snp	47	1/1
chr1	1419464	ANKRD65	C	T	974.074	snp	73	0/1
chr1	1419803	ANKRD65	A	T	54.7218	snp	10	0/1
chr1	1421068	ANKRD65	C	T	385.41	snp	24	0/1
chr1	1421170	ANKRD65	A	G	373.839	snp	11	1/1
chr1	1423343		G	T	30.6946	snp	2	1/1
chr1	1425936		G	A	23.0772	snp	6	0/1
chr1	1425984		C	A	87.7872	snp	13	0/1
chr1	1426175	TMEM88B	T	C	124.293	snp	14	0/1
chr1	1426261	TMEM88B	C	T	480.771	snp	15	1/1
chr1	1431537	LINC01770	G	C	38.2605	snp	2	1/1
chr1	1432319	LINC01770	G	A	56.2844	snp	3	1/1
chr1	1432355	LINC01770	G	A	74.3226	snp	4	1/1
chr1	1433219	LINC01770	A	C	65.7583	snp	2	1/1
chr1	1433267	LINC01770	A	T	101.869	snp	3	1/1
chr1	1433374	LINC01770	T	C	88.7426	snp	3	1/1
chr1	1441187	VWA1	A	G	65.7583	snp	2	1/1
chr1	1445187		T	G	62.448	snp	2	1/1
chr1	1449551		G	A	65.7583	snp	2	1/1
chr1	1450322	ATAD3C	CAAAAAAAAAAAAAAAAAAAGCATGT	CAAAAAAAAAAAAAAAAAAGCATGT	81.9637	del	4	1/1
chr1	1450636	ATAD3C	A	G	3156.85	snp	94	1/1
chr1	1451028	ATAD3C	T	A	173.711	snp	6	1/1
chr1	1451787	ATAD3C	A	C	867.929	snp	30	1/1
chr1	1451882	ATAD3C	G	A	889.529	snp	49	0/1
chr1	1451968	ATAD3C	C	T	2698.84	snp	82	1/1
chr1	1452128	ATAD3C	C	T	1486.02	snp	113	0/1
chr1	1452346	ATAD3C	A	G	2279.7	snp	66	1/1
chr1	1452384	ATAD3C	G	A	1927.16	snp	58	1/1
chr1	1452511	ATAD3C	A	G	733.225	snp	22	1/1
chr1	1452540	ATAD3C	G	A	642.953	snp	22	1/1
chr1	1454092	ATAD3C	A	G	212.111	snp	7	1/1
chr1	1454315	ATAD3C	C	T	604.084	snp	22	1/1
chr1	1454770	ATAD3C	T	C	200.338	snp	8	1/1
chr1	1454848	ATAD3C	T	C	65.7583	snp	2	1/1
chr1	1455134	ATAD3C	T	G	97.0983	snp	3	1/1
chr1	1455337	ATAD3C	A	G	1568.05	snp	47	1/1
chr1	1455495	ATAD3C	C	T	2394.51	snp	70	1/1
chr1	1455617	ATAD3C	T	G	2809.52	snp	81	1/1
chr1	1455924	ATAD3C	T	C	2261.65	snp	69	1/1
chr1	1456051	ATAD3C	C	T	713.316	snp	24	1/1
chr1	1456079	ATAD3C	T	C	599.629	snp	22	1/1
chr1	1456154	ATAD3C	G	A	406.069	snp	17	1/1
chr1	1456182	ATAD3C	G	A	295.366	snp	14	1/1
chr1	1456217	ATAD3C	T	C	109.174	snp	6	1/1
chr1	1456891	ATAD3C	T	C	88.6229	snp	3	1/1
chr1	1457033	ATAD3C	A	C	522.648	snp	16	1/1
chr1	1457071	ATAD3C	C	T	614.978	snp	19	1/1
chr1	1459004	ATAD3C	TCACC	CCACT	97.8021	complex	10	0/1
chr1	1459658	ATAD3C	GGGGC	AGGGT	16.6892	complex	9	0/1
chr1	1460022	ATAD3C	CAG	TGC	283.407	complex	25	0/1
chr1	1460069	ATAD3C	ATTTTTTTTTTTTTTTTTTTGAGATGGA	ATTTTTTTTTTTTTTTTTGAGATGGA	112.565	del	15	0/1
chr1	1460603	ATAD3C	T	C	418.29	snp	14	1/1
chr1	1468434	ATAD3C	C	T	691.753	snp	34	0/1
chr1	1468592	ATAD3C	CGGCC	CGGGCC	973.604	ins	51	0/1
chr1	1468621	ATAD3C	G	T	1190.06	snp	56	0/1
chr1	1468856	ATAD3C	C	T	119.269	snp	15	0/1
chr1	1471073		C	T	61.9893	snp	2	1/1
chr1	1471992	ATAD3B	T	C	134.754	snp	5	1/1
chr1	1472158	ATAD3B	C	G	19.1766	snp	8	0/1
chr1	1478568	ATAD3B	T	C	241.667	snp	24	0/1
chr1	1481959	ATAD3B	C	T	141.35	snp	16	0/1
chr1	1482055	ATAD3B	G	A	428.308	snp	34	0/1
chr1	1482316	ATAD3B	C	G	825.631	snp	37	1/1
chr1	1482402	ATAD3B	A	G	1202.91	snp	47	1/1
chr1	1482624	ATAD3B	T	C	603.175	snp	65	0/1
chr1	1483036	ATAD3B	T	G	208.191	snp	30	0/1
chr1	1483151	ATAD3B	G	A	221.653	snp	7	1/1
chr1	1485382	ATAD3B	T	C	76.5686	snp	18	0/1
chr1	1485510	ATAD3B	G	A	15.4965	snp	6	0/1
chr1	1486151	ATAD3B	C	A	816.169	snp	74	0/1
chr1	1486372	ATAD3B	G	A	640.127	snp	52	0/1
chr1	1486611	ATAD3B	G	A	741.856	snp	116	0/1
chr1	1487887	ATAD3B	A	G	399.828	snp	39	0/1
chr1	1489916	ATAD3B	C	T	190.478	snp	15	0/1
chr1	1490027	ATAD3B	A	G	5.96335	snp	7	0/1
chr1	1490032	ATAD3B	A	G	5.96333	snp	7	0/1
chr1	1490046	ATAD3B	GA	AG	27.9765	complex	10	0/1
chr1	1490320	ATAD3B	T	C	465.464	snp	48	0/1
chr1	1490436	ATAD3B	G	A	840.858	snp	70	0/1
chr1	1495605	ATAD3B	C	T	588.546	snp	47	0/1
chr1	1496122	ATAD3B	G	A	25.6367	snp	10	0/1
chr1	1497105	ATAD3B	T	G	24.0672	snp	4	0/1
chr1	1503223		CAAAAAAAAAAAAAAAAGTAAAAGCATAT	CAAAAAAAAAAAAAAAAAGTAAAAGCATAT	23.3424	ins	7	0/1
chr1	1503422		G	A	411.232	snp	35	0/1
chr1	1511945		G	A	84.0803	snp	3	1/1
chr1	1512376	ATAD3A	G	C	180.813	snp	7	1/1
chr1	1512485	ATAD3A	GGGGCGGGGCGGCGCGGGCGGGCGGGCGGGAC	GGGGCGGGCGGGAC	73.3087	del	4	1/1
chr1	1512644	ATAD3A	C	T	734.547	snp	52	0/1
chr1	1514211	ATAD3A	A	G	38.7089	snp	2	1/1
chr1	1516000	ATAD3A	T	C	3922.05	snp	116	1/1
chr1	1516109	ATAD3A	TG	CA	527.563	complex	67	0/1
chr1	1517343	ATAD3A	C	T	357.484	snp	34	0/1
chr1	1517796	ATAD3A	G	A	199.63	snp	39	0/1
chr1	1517819	ATAD3A	G	A	182.964	snp	43	0/1
chr1	1517958	ATAD3A	C	T	14.3002	snp	16	0/1
chr1	1517976	ATAD3A	T	C	51.8602	snp	14	0/1
chr1	1517993	ATAD3A	A	G	303.204	snp	12	1/1
chr1	1518285	ATAD3A	T	C	126.917	snp	4	1/1
chr1	1518292	ATAD3A	C	A	81.1119	snp	4	1/1
chr1	1518541	ATAD3A	T	C	57.2534	snp	2	1/1
chr1	1518689	ATAD3A	A	C	76.2857	snp	12	0/1
chr1	1518693	ATAD3A	A	C	14.4744	snp	14	0/1
chr1	1518758	ATAD3A	GCCT	ACCT	75.321	snp	39	0/1
chr1	1518892	ATAD3A	T	A	897.382	snp	115	0/1
chr1	1519934	ATAD3A	TGTCT	GGTCC	332.7	complex	10	1/1
chr1	1520031	ATAD3A	T	G	390.323	snp	33	0/1
chr1	1520398	ATAD3A	T	G	776.865	snp	66	0/1
chr1	1520875	ATAD3A	A	G	285.806	snp	9	1/1
chr1	1521518	ATAD3A	G	A	65.7583	snp	2	1/1
chr1	1522545	ATAD3A	GCTG	ACTA	85.3233	complex	13	0/1
chr1	1522651	ATAD3A	G	T	203.657	snp	20	0/1
chr1	1522875	ATAD3A	T	G	762.272	snp	24	1/1
chr1	1522905	ATAD3A	A	G	647.576	snp	22	1/1
chr1	1523022	ATAD3A	A	G	235.794	snp	9	1/1
chr1	1523187	ATAD3A	ATCA	GTCG	189.536	complex,snp	9	1/2
chr1	1523187	ATAD3A	ATCA	GTCA	189.536	complex,snp	9	1/2
chr1	1523535	ATAD3A	C	T	845.072	snp	61	0/1
chr1	1523564	ATAD3A	C	T	882.734	snp	69	0/1
chr1	1523574	ATAD3A	C	T	912.449	snp	67	0/1
chr1	1523727	ATAD3A	G	C	612.613	snp	52	0/1
chr1	1523972	ATAD3A	C	T	579.138	snp	50	0/1
chr1	1524001	ATAD3A	G	A	677.595	snp	49	0/1
chr1	1524141	ATAD3A	G	A	672.964	snp	65	0/1
chr1	1524202	ATAD3A	G	A	2651.95	snp	87	1/1
chr1	1524911	ATAD3A	C	T	59.7377	snp	2	1/1
chr1	1524938	ATAD3A	T	G	29.4792	snp	4	0/1
chr1	1525413	ATAD3A	CTTTTTTTTTTTTTTTTTTTGAGAAG	CTTTTTTTTTTTTTTTTTGAGAAG	100.609	del	15	0/1
chr1	1525616	ATAD3A	G	C	22.6823	snp	3	0/1
chr1	1526453	ATAD3A	C	G	308.315	snp	34	0/1
chr1	1527059	ATAD3A	C	T	131.983	snp	25	0/1
chr1	1527386	ATAD3A	C	T	424.076	snp	13	1/1
chr1	1527938	ATAD3A	C	A	100.465	snp	11	0/1
chr1	1527951	ATAD3A	A	G	52.7598	snp	8	0/1
chr1	1527957	ATAD3A	C	T	52.8501	snp	8	0/1
chr1	1528898	ATAD3A	C	T	21.9116	snp	5	0/1
chr1	1533754	ATAD3A	T	C	176.638	snp	10	1/1
chr1	1533841	ATAD3A	T	C	83.2149	snp	13	0/1
chr1	1533883	ATAD3A	G	T	49.9077	snp	13	0/1
chr1	1533909	ATAD3A	G	C	131.927	snp	20	0/1
chr1	1534092	ATAD3A	G	C	488.976	snp	45	0/1
chr1	1534166	ATAD3A	G	A	350.201	snp	48	0/1
chr1	1534218	ATAD3A	CG	GC	1117.98	complex	42	1/1
chr1	1534226	ATAD3A	C	T	148.567	snp	40	0/1
chr1	1534315	ATAD3A	T	C	669.52	snp	42	0/1
chr1	1535389	TMEM240	G	A	476.54	snp	36	0/1
chr1	1536202	TMEM240	G	C	65.7583	snp	2	1/1
chr1	1537160	TMEM240	T	G	59.7377	snp	2	1/1
chr1	1539491	TMEM240	G	C	127.417	snp	4	1/1
chr1	1540757		C	T	74.3251	snp	4	0/1
chr1	1541864	SSU72	T	C	997.513	snp	29	1/1
chr1	1542040	SSU72	G	A	575.712	snp	44	0/1
chr1	1542280	SSU72	A	G	163.726	snp	15	0/1
chr1	1543953	SSU72	A	G	747.33	snp	22	1/1
chr1	1544071	SSU72	C	T	154.115	snp	12	0/1
chr1	1544705	SSU72	G	T	221.86	snp	12	0/1
chr1	1546774	SSU72	C	T	35.817	snp	3	0/1
chr1	1550064	SSU72	GCCTC	GCTA	44.5882	complex	2	1/1
chr1	1554781	SSU72	A	G	59.7377	snp	2	1/1
chr1	1555871	SSU72	T	C	50.6086	snp	2	1/1
chr1	1565105	SSU72	CAAGGCAGGCGGATCATGA	CA	64.0306	del	6	0/1
chr1	1568548	SSU72	G	A	65.7583	snp	2	1/1
chr1	1572532	SSU72	A	C	79.3523	snp	3	1/1
chr1	1573654	SSU72	T	C	93.3954	snp	3	1/1
chr1	1574445	SSU72	A	G	1221.67	snp	36	1/1
chr1	1574655	SSU72	GGCG	GG	314.845	del	12	1/1
chr1	1575170		TTCT	TT	808.511	del	58	0/1
chr1	1575344		C	T	232.474	snp	24	0/1
chr1	1575421		C	T	479.12	snp	14	1/1
chr1	1594890		GACA	GACACA	61.9893	ins	2	1/1
chr1	1596449		G	A	36.2185	snp	3	0/1
chr1	1596899		A	C	65.7583	snp	2	1/1
chr1	1597128		CCCTCAGCTGGACTC	CCCTCAGCTGGACTCCTCAGCTGGACTC	19.852	ins	3	0/1
chr1	1605562	LOC105378586	G	A	24.0999	snp	2	1/1
chr1	1605629	LOC105378586	G	A	46.475	snp	3	0/1
chr1	1607544		A	G	62.448	snp	2	1/1
chr1	1607556		C	T	62.448	snp	2	1/1
chr1	1607575		A	T	62.448	snp	2	1/1
chr1	1607580		CCG	TCC	62.448	complex	2	1/1
chr1	1607590		CA	TG	62.448	complex	2	1/1
chr1	1613421		T	C	59.7377	snp	2	1/1
chr1	1616547	MIB2	T	C	388.478	snp	33	0/1
chr1	1622295	MIB2	G	C	30.201	snp	3	0/1
chr1	1623412	MIB2	T	C	663.846	snp	21	1/1
chr1	1624013	MIB2	T	C	181.576	snp	18	0/1
chr1	1624086	MIB2	G	A	240.19	snp	8	1/1
chr1	1624205	MIB2	C	T	170.185	snp	5	1/1
chr1	1624591	MIB2	C	T	495.011	snp	16	1/1
chr1	1627057	MIB2	C	G	438.279	snp	53	0/1
chr1	1627168	MIB2	A	G	811.512	snp	55	0/1
chr1	1627513	MIB2	C	T	132.902	snp	20	0/1
chr1	1630685		AGGGGGGGGGGGCCCT	AGGGGGGGGGGCCCT	413.199	del	18	1/1
chr1	1632441	MMP23B	CGGGGGGCCCGCA	CGGGGGCCCGCA	44.4667	del	5	0/1
chr1	1634406	MMP23B	CGGGGGGGGGGCTGTGC	CGGGGGGGGGGGCTGTGC	33.7118	ins	41	0/1
chr1	1634663		C	G	261.352	snp	37	0/1
chr1	1636134	CDK11B	G	A	99.0841	snp	18	0/1
chr1	1636150	CDK11B	C	T	26.7229	snp	20	0/1
chr1	1636467	CDK11B	A	G	547.463	snp	115	0/1
chr1	1636479	CDK11B	A	C	449.35	snp	108	0/1
chr1	1636545	CDK11B	G	A	1032.09	snp	93	0/1
chr1	1636832	CDK11B	G	A	945.049	snp	73	0/1
chr1	1636879	CDK11B	CAG	CAAG	906.681	ins	62	0/1
chr1	1637055	CDK11B	G	T	775.117	snp	56	0/1
chr1	1637346	CDK11B	C	T	1080.19	snp	72	0/1
chr1	1637577	CDK11B	T	C	1180.14	snp	40	1/1
chr1	1637582	CDK11B	C	A	299.659	snp	41	0/1
chr1	1639348	CDK11B	G	T	59.7377	snp	2	1/1
chr1	1640679	CDK11B	G	C	169.541	snp	23	0/1
chr1	1641275	CDK11B	A	G	281.158	snp	10	1/1
chr1	1641369	CDK11B	C	T	25.078	snp	12	0/1
chr1	1641642	CDK11B	T	C	124.598	snp	8	1/1
chr1	1644921	CDK11B	A	G	11.2407	snp	5	0/1
chr1	1645163	CDK11B	T	C	36.0062	snp	5	1/1
chr1	1645445	CDK11B	T	G	94.4835	snp	66	0/1
chr1	1645735	CDK11B	C	T	23.7895	snp	3	0/1
chr1	1646197	CDK11B	T	C	12.4944	snp	26	0/1
chr1	1646398	CDK11B	G	A	37.3155	snp	29	0/1
chr1	1646565	CDK11B	G	T	67.6483	snp	26	0/1
chr1	1646841	CDK11B	C	T	504.347	snp	55	0/1
chr1	1647094	CDK11B	G	A	42.9483	snp	36	0/1
chr1	1647433	CDK11B	A	C	41.5096	snp	21	0/1
chr1	1647480	CDK11B	ATGG	GTGT	5.49508	complex	18	0/1
chr1	1647600	CDK11B	C	G	1120.26	snp	42	1/1
chr1	1648308	CDK11B	CTC	CC	113.606	del	16	0/1
chr1	1649846	CDK11B	G	A	2.26434	snp	6	0/1
chr1	1649993	CDK11B	A	G	65.7583	snp	2	1/1
chr1	1652408	CDK11B	A	G	25.6138	snp	5	0/1
chr1	1652592	CDK11B	A	G	231.901	snp	7	1/1
chr1	1652913	CDK11B	C	T	97.0983	snp	3	1/1
chr1	1653863	CDK11B	C	A	47.4638	snp	2	1/1
chr1	1653893	CDK11B	C	T	87.5559	snp	3	1/1
chr1	1653934	CDK11B	G	A	127.269	snp	4	1/1
chr1	1654143	CDK11B	G	A	768.264	snp	23	1/1
chr1	1654188	CDK11B	T	G	904.872	snp	26	1/1
chr1	1655192	CDK11B	GAGTCAGTCA	GAGTCA	4.31588	del	7	0/1
chr1	1655298	CDK11B	C	T	147.01	snp	14	0/1
chr1	1657220	CDK11B	G	A	168.746	snp	32	0/1
chr1	1657267	CDK11B	G	A	257.084	snp	45	0/1
chr1	1657287	CDK11B	C	T	175.322	snp	43	0/1
chr1	1657293	CDK11B	AAGCGT	TAT	180.625	complex	43	0/1
chr1	1657607	CDK11B	TAAGAAGT	TAAGT	51.8441	del	6	0/1
chr1	1658830	CDK11B	C	G	124.867	snp	4	1/1
chr1	1658866	CDK11B	G	A	197.888	snp	6	1/1
chr1	1659060		G	A	182.303	snp	7	1/1
chr1	1659114		A	G	97.0983	snp	3	1/1
chr1	1659940		A	C	249.967	snp	24	0/1
chr1	1660271		T	C	79.1329	snp	24	0/1
chr1	1660408		T	C	82.8768	snp	3	1/1
chr1	1663513	SLC35E2B	C	T	97.0983	snp	3	1/1
chr1	1664417	SLC35E2B	G	A	1053.73	snp	40	1/1
chr1	1666762	SLC35E2B	A	G	85.0397	snp	3	1/1
chr1	1668449	SLC35E2B	A	G	1000.22	snp	34	1/1
chr1	1668721	SLC35E2B	C	T	194.538	snp	6	1/1
chr1	1671348	SLC35E2B	G	T	234.875	snp	7	1/1
chr1	1675739	SLC35E2B	C	A	12.8878	snp	6	0/1
chr1	1676247	SLC35E2B	A	G	32.9216	snp	2	1/1
chr1	1676257	SLC35E2B	T	C	2.3268	snp	4	0/1
chr1	1676790	SLC35E2B	C	T	147.994	snp	21	0/1
chr1	1676955	SLC35E2B	C	T	19.0299	snp	2	1/1
chr1	1680556	SLC35E2B	A	G	79.415	snp	3	1/1
chr1	1680805	SLC35E2B	CTTTTTTTTTTTTTTTTAGATGGA	CTTTTTTTTTTTTTTTAGATGGA	61.9893	del	2	1/1
chr1	1681164	SLC35E2B	G	A	59.7377	snp	2	1/1
chr1	1683447	SLC35E2B	G	A	65.7583	snp	2	1/1
chr1	1683909	SLC35E2B	A	C	55.9687	snp	2	1/1
chr1	1684619	SLC35E2B	G	A	61.9893	snp	2	1/1
chr1	1685551	SLC35E2B	C	T	159.667	snp	6	1/1
chr1	1687521	SLC35E2B	T	C	59.7377	snp	2	1/1
chr1	1687643	SLC35E2B	G	A	101.869	snp	3	1/1
chr1	1701564	MMP23A	CGGGGGGGGGCTG	CGGGGGGGGCTG	128.314	del	17	1/1
chr1	1702606	CDK11A	C	A	22.3676	snp	5	0/1
chr1	1703565	CDK11A	T	C	445.554	snp	20	1/1
chr1	1703572	CDK11A	A	G	425.468	snp	19	1/1
chr1	1703583	CDK11A	A	G	527.057	snp	22	1/1
chr1	1703968	CDK11A	A	G	2449.27	snp	73	1/1
chr1	1704180	CDK11A	T	C	1599.49	snp	47	1/1
chr1	1704310	CDK11A	C	A	1675.46	snp	54	1/1
chr1	1704410	CDK11A	G	A	860.369	snp	72	0/1
chr1	1704605	CDK11A	G	A	3295.68	snp	108	1/1
chr1	1705198	CDK11A	C	G	74.2463	snp	4	1/1
chr1	1707555	CDK11A	C	T	2193.3	snp	77	1/1
chr1	1707607	CDK11A	C	G	1981.31	snp	69	1/1
chr1	1708173	CDK11A	T	C	397.497	snp	17	1/1
chr1	1708362	CDK11A	T	C	231.693	snp	10	1/1
chr1	1708486	CDK11A	C	A	43.2234	snp	2	1/1
chr1	1708501	CDK11A	C	T	38.4781	snp	2	1/1
chr1	1708951	CDK11A	C	T	341.521	snp	32	0/1
chr1	1709421	CDK11A	G	A	137.324	snp	14	0/1
chr1	1712471	CDK11A	G	A	14.5127	snp	3	1/1
chr1	1712691	CDK11A	A	T	3.78608	snp	4	0/1
chr1	1713469	CDK11A	C	T	97.7968	snp	7	1/1
chr1	1713611	CDK11A	C	T	33.552	snp	5	1/1
chr1	1713676	CDK11A	C	T	21.6996	snp	2	1/1
chr1	1714248	CDK11A	G	A	78.4707	snp	10	1/1
chr1	1714399	CDK11A	CAAGAC	CAGAC	108.059	del	12	1/1
chr1	1714523	CDK11A	A	G	25.0095	snp	2	1/1
chr1	1714635	CDK11A	ATGG	GTGT	34.7712	complex	8	0/1
chr1	1714792	CDK11A	T	C	286.407	snp	14	1/1
chr1	1714797	CDK11A	C	T	253.247	snp	13	1/1
chr1	1714807	CDK11A	A	G	257.878	snp	14	1/1
chr1	1714932	CDK11A	G	T	435.162	snp	13	1/1
chr1	1714987	CDK11A	CT	TG	363.783	complex	11	1/1
chr1	1715011	CDK11A	G	A	352.271	snp	11	1/1
chr1	1715135	CDK11A	T	C	31.7997	snp	3	1/1
chr1	1715218	CDK11A	T	C	81.6966	snp	4	1/1
chr1	1715350	CDK11A	T	C	155.732	snp	6	1/1
chr1	1716247	CDK11A	A	C	104.164	snp	4	1/1
chr1	1716588	CDK11A	T	C	373.811	snp	11	1/1
chr1	1716769	CDK11A	C	T	59.7377	snp	2	1/1
chr1	1716900	CDK11A	GATGTTAA	GATGTTAATGTTAA	65.7583	ins	2	1/1
chr1	1717037	CDK11A	T	G	51.2328	snp	2	1/1
chr1	1717067	CDK11A	ATTTTATG	ATTTTTATG	127.859	ins	4	1/1
chr1	1717185	CDK11A	C	A	55.9687	snp	2	1/1
chr1	1719189	CDK11A	G	A	88.7426	snp	3	1/1
chr1	1719368	CDK11A	T	C	474.34	snp	14	1/1
chr1	1719406	CDK11A	G	A	548.96	snp	17	1/1
chr1	1719827	CDK11A	A	G	135.198	snp	4	1/1
chr1	1719896	CDK11A	T	C	93.3954	snp	3	1/1
chr1	1721565	CDK11A	T	C	671.574	snp	21	1/1
chr1	1721589	CDK11A	C	T	754.229	snp	22	1/1
chr1	1721864	CDK11A	T	C	203.773	snp	7	1/1
chr1	1721893	CDK11A	GTTAA	GTAA	93.3954	del	3	1/1
chr1	1722446	CDK11A	C	A	287.886	snp	11	1/1
chr1	1722574	CDK11A	C	G	41.3827	snp	3	1/1
chr1	1722690	CDK11A	TAAAAAAATATG	TAAAAAATATG	71.1913	del	5	1/1
chr1	1730133	SLC35E2A	C	T	329.905	snp	14	1/1
chr1	1730624	SLC35E2A	C	T	129.171	snp	15	0/1
chr1	1732241	SLC35E2A	CAAAAAAAAAAAAAAAGTTTTT	CAAAAAAAAAAAAAAGTTTTT	23.7989	del	7	0/1
chr1	1732579	SLC35E2A	G	A	461.371	snp	30	0/1
chr1	1738545	SLC35E2A	C	T	66.2613	snp	8	0/1
chr1	1738851	SLC35E2A	G	A	86.1572	snp	28	0/1
chr1	1740579	SLC35E2A	C	A	32.4509	snp	3	0/1
chr1	1746485		C	G	36.2185	snp	3	0/1
chr1	1755504	NADK	T	C	114.431	snp	16	0/1
chr1	1779868	NADK	C	A	17.2679	snp	4	0/1
chr1	1782275		T	G	65.7583	snp	2	1/1
chr1	1791688	GNB1	G	A	61.9893	snp	2	1/1
chr1	1797248	GNB1	C	G	57.2534	snp	2	1/1
chr1	1806515	GNB1	T	C	399.239	snp	29	0/1
chr1	1808890	GNB1	C	A	65.7583	snp	2	1/1
chr1	1818197	GNB1	C	A	65.7583	snp	2	1/1
chr1	1821925	GNB1	T	C	87.5559	snp	3	1/1
chr1	1822646	GNB1	C	T	22.9889	snp	3	0/1
chr1	1841049	GNB1	T	G	61.9893	snp	2	1/1
chr1	1848663	GNB1	T	A	5.9524	snp	2	1/1
chr1	1865951	GNB1	T	A	65.7583	snp	2	1/1
chr1	1866654	GNB1	TAAAAAAAAATCT	TAAAAAAAATCT	1.31058	del	3	0/1
chr1	1867041	GNB1	C	T	15.7935	snp	3	0/1
chr1	1889878	GNB1	A	C	16.8753	snp	4	0/1
chr1	1892483		A	G	497.199	snp	35	0/1
chr1	1896550		G	T	13.8186	snp	2	1/1
chr1	1896573		A	T	9.02831	snp	2	1/1
chr1	1897190		CTTTTTTTTTTTTTTTTTTAGTAGAG	CTTTTTTTTTTTTTTTTTAGTAGAG	14.4354	del	4	0/1
chr1	1899819		A	G	97.0983	snp	3	1/1
chr1	1913254		C	T	84.1862	snp	3	1/1
chr1	1915143		A	G	266.849	snp	16	0/1
chr1	1916092	CALML6	C	T	17.6983	snp	6	0/1
chr1	1916417	CALML6	G	T	398.464	snp	38	0/1
chr1	1916540	CALML6	T	C	558.264	snp	57	0/1
chr1	1916578	CALML6	T	C	968.023	snp	60	0/1
chr1	1916670	CALML6	G	C	453.827	snp	50	0/1
chr1	1916682	CALML6	G	C	462.694	snp	53	0/1
chr1	1916721	CALML6	A	G	624.598	snp	59	0/1
chr1	1917295	CALML6	A	G	186.331	snp	6	1/1
chr1	1918091	TMEM52	T	C	545.101	snp	47	0/1
chr1	1918305	TMEM52	G	A	735.025	snp	68	0/1
chr1	1918989	TMEM52	A	G	461.876	snp	14	1/1
chr1	1919188	TMEM52	CAGCGGCAGGAGCGGCAGGAGCGGCAGGA	CAGCGGCAGGAGCGGCAGGA	25.2604	del	9	0/1
chr1	1920497		C	A	55.9687	snp	2	1/1
chr1	1921849		G	T	57.2534	snp	2	1/1
chr1	1922149	CFAP74	C	T	143.605	snp	8	0/1
chr1	1922176	CFAP74	TCT	TCTGACT	353.232	ins	12	1/1
chr1	1922424	CFAP74	T	C	280.45	snp	31	0/1
chr1	1922482	CFAP74	T	C	322.358	snp	32	0/1
chr1	1922670	CFAP74	A	G	784.935	snp	46	0/1
chr1	1922882	CFAP74	A	G	597.407	snp	32	0/1
chr1	1923107	CFAP74	C	T	669.568	snp	45	0/1
chr1	1923278	CFAP74	C	T	234.541	snp	16	0/1
chr1	1923880	CFAP74	C	T	486.507	snp	41	0/1
chr1	1924011	CFAP74	A	G	348.654	snp	12	1/1
chr1	1925075	CFAP74	G	A	13.2739	snp	7	0/1
chr1	1925663	CFAP74	A	G	105.001	snp	21	0/1
chr1	1926632	CFAP74	G	T	938.734	snp	56	0/1
chr1	1926722	CFAP74	C	T	1121.42	snp	78	0/1
chr1	1926870	CFAP74	T	C	1184.81	snp	72	0/1
chr1	1927737	CFAP74	T	C	1146.52	snp	89	0/1
chr1	1928648	CFAP74	C	T	246.799	snp	19	0/1
chr1	1928702	CFAP74	C	T	447.091	snp	27	0/1
chr1	1929937	CFAP74	C	T	64.801	snp	8	0/1
chr1	1930002	CFAP74	T	C	245.806	snp	24	0/1
chr1	1938771	CFAP74	G	A	247.89	snp	20	0/1
chr1	1939096	CFAP74	G	A	462.168	snp	33	0/1
chr1	1939322	CFAP74	T	G	25.6644	snp	5	0/1
chr1	1939898	CFAP74	G	A	136.732	snp	10	0/1
chr1	1939943	CFAP74	C	T	53.9845	snp	6	0/1
chr1	1939978	CFAP74	T	C	29.5969	snp	4	0/1
chr1	1940540	CFAP74	G	A	232.997	snp	18	0/1
chr1	1942014	CFAP74	G	A	165.649	snp	12	0/1
chr1	1942075	CFAP74	A	G	238.995	snp	17	0/1
chr1	1942086	CFAP74	T	C	201.579	snp	17	0/1
chr1	1942258	CFAP74	GAG	AAC	71.039	complex	16	0/1
chr1	1943828	CFAP74	A	G	65.7583	snp	2	1/1
chr1	1948084	CFAP74	A	G	47.7593	snp	2	1/1
chr1	1952590	CFAP74	AAAAGAAAGAAAGAAAGAAAGAAAGACAG	AAAAGAAAGAAAGAAAGAAAGAAAGAAAGAAAGACAG	2.20167	ins	4	0/1
chr1	1952663	CFAP74	ATTTTTTTTTTTTAAGA	ATTTTTTTTTTTTTAAGA	9.7604	ins	4	0/1
chr1	1954765	CFAP74	AGA	AGAGTGA	59.7377	ins	2	1/1
chr1	1954781	CFAP74	CAT	TAG	65.7583	complex	2	1/1
chr1	1954905	CFAP74	ACG	ACAGCC	56.0835	complex	5	0/1
chr1	1954913	CFAP74	C	T	147.203	snp	8	0/1
chr1	1954946	CFAP74	T	C	144.816	snp	11	0/1
chr1	1955080	CFAP74	C	A	115.416	snp	16	0/1
chr1	1955424	CFAP74	T	C	780.64	snp	60	0/1
chr1	1955580	CFAP74	A	G	366.63	snp	34	0/1
chr1	1956930	CFAP74	A	G	642.081	snp	21	1/1
chr1	1962222	CFAP74	T	C	118.627	snp	4	1/1
chr1	1963533	CFAP74	CAAAGT	CAAAAGT	66.1822	ins	3	1/1
chr1	1965001	CFAP74	G	A	224.726	snp	30	0/1
chr1	1966299	CFAP74	G	A	125.864	snp	17	0/1
chr1	1966450	CFAP74	G	C	321.941	snp	35	0/1
chr1	1968579	CFAP74	C	G	56.6544	snp	14	0/1
chr1	1968793	CFAP74	T	C	472.268	snp	26	0/1
chr1	1969015	CFAP74	A	G	135.198	snp	4	1/1
chr1	1970929	CFAP74	GCACACACACAT	GCACACACAT	9.59719	del	23	0/1
chr1	1971864	CFAP74	C	T	264.02	snp	8	1/1
chr1	1971918	CFAP74	G	C	506.87	snp	16	1/1
chr1	1972770	CFAP74	C	T	166.457	snp	12	0/1
chr1	1974351	CFAP74	A	G	31.428	snp	6	0/1
chr1	1983989	CFAP74	ATTTTTTTTTTTTTTAAAAG	ATTTTTTTTTTTTTAAAAG	34.3516	del	2	1/1
chr1	1985704	CFAP74	G	A	40.7394	snp	6	0/1
chr1	1986905	CFAP74	C	T	337.727	snp	24	0/1
chr1	1987049	CFAP74	A	G	1144.25	snp	34	1/1
chr1	1987702	CFAP74	C	T	29.9976	snp	3	0/1
chr1	1988322	CFAP74	G	T	25.7507	snp	5	0/1
chr1	1990833	CFAP74	T	C	162.318	snp	15	0/1
chr1	1990864	CFAP74	C	T	599.154	snp	17	1/1
chr1	1992967	CFAP74	A	G	65.7583	snp	2	1/1
chr1	1995500	CFAP74	GAAAAAAAAAAACAGT	GAAAAAAAAAACAGT	55.9687	del	2	1/1
chr1	1995825	CFAP74	A	G	149.299	snp	5	1/1
chr1	1997968	CFAP74	T	C	38.2605	snp	2	1/1
chr1	1998227	CFAP74	A	G	52.5079	snp	2	1/1
chr1	1998420	CFAP74	T	C	58.2203	snp	2	1/1
chr1	1998438	CFAP74	C	A	65.7583	snp	2	1/1
chr1	1998655	CFAP74	G	A	65.7583	snp	2	1/1
chr1	2010219		C	T	59.7377	snp	2	1/1
chr1	2015152		G	A	65.7583	snp	2	1/1
chr1	2021813	GABRD	T	C	65.7583	snp	2	1/1
chr1	2024545	GABRD	C	T	52.1997	snp	2	1/1
chr1	2024923	GABRD	G	A	1574.82	snp	45	1/1
chr1	2025598	GABRD	T	C	2686.11	snp	78	1/1
chr1	2027822	GABRD	A	G	346.613	snp	12	1/1
chr1	2029487	GABRD	T	C	428.61	snp	13	1/1
chr1	2031976		A	G	84.1862	snp	3	1/1
chr1	2044120		CAC	CC	61.9893	del	2	1/1
chr1	2045412		G	T	51.2328	snp	2	1/1
chr1	2055298	PRKCZ	A	G	40.7395	snp	6	0/1
chr1	2056364	PRKCZ	G	A	232.759	snp	9	1/1
chr1	2056554	PRKCZ	T	C	557.594	snp	17	1/1
chr1	2056729	PRKCZ	CTTTTTTTTTTTTTTTTTGAGAC	CTTTTTTTTTTTTTTTTGAGAC	18.1863	del	6	0/1
chr1	2056821	PRKCZ	T	C	46.0292	snp	7	0/1
chr1	2058659	PRKCZ	G	A	97.0983	snp	3	1/1
chr1	2059575	PRKCZ	A	G	803.185	snp	60	0/1
chr1	2059684	PRKCZ	G	A	584.32	snp	46	0/1
chr1	2059723	PRKCZ	G	A	519.949	snp	34	0/1
chr1	2059734	PRKCZ	A	G	1040.83	snp	31	1/1
chr1	2059802	PRKCZ	C	G	156.431	snp	23	0/1
chr1	2059863	PRKCZ	G	A	93.9448	snp	11	0/1
chr1	2061309	PRKCZ	C	T	30.5512	snp	4	0/1
chr1	2071051	PRKCZ	CAC	CACCTGGGCGTGTGAC	80.8511	ins,ins	6	1/2
chr1	2071051	PRKCZ	CAC	CACCTGGGCGTGTGACCTGGGCGTGTGAC	80.8511	ins,ins	6	1/2
chr1	2071063	PRKCZ	C	T	1.47289	snp	10	0/1
chr1	2074301	PRKCZ	T	C	1102.64	snp	34	1/1
chr1	2074669	PRKCZ	A	G	59.7377	snp	2	1/1
chr1	2080979	PRKCZ	A	G	127.269	snp	4	1/1
chr1	2084002	PRKCZ	C	T	59.7377	snp	2	1/1
chr1	2084530	PRKCZ	A	C	65.7583	snp	2	1/1
chr1	2085196	PRKCZ	A	G	57.2534	snp	2	1/1
chr1	2087379	PRKCZ	G	A	61.9893	snp	2	1/1
chr1	2088267	PRKCZ	G	C	49.3352	snp	2	1/1
chr1	2088375	PRKCZ	C	G	79.415	snp	3	1/1
chr1	2094964	PRKCZ	T	C	65.7583	snp	2	1/1
chr1	2102533	PRKCZ	T	C	59.7377	snp	2	1/1
chr1	2102611	PRKCZ	T	C	30.201	snp	3	0/1
chr1	2102622	PRKCZ	G	A	30.201	snp	3	0/1
chr1	2106715	PRKCZ	T	C	5.09652	snp	2	1/1
chr1	2106719	PRKCZ	T	C	9.97097	snp	2	1/1
chr1	2108657	PRKCZ	T	C	49.5245	snp	4	0/1
chr1	2109324	PRKCZ	G	A	65.7583	snp	2	1/1
chr1	2109338	PRKCZ	C	T	65.7583	snp	2	1/1
chr1	2109346	PRKCZ	A	G	65.7583	snp	2	1/1
chr1	2114437	PRKCZ	G	A	65.7583	snp	2	1/1
chr1	2114447	PRKCZ	G	T	101.869	snp	3	1/1
chr1	2121897	PRKCZ	C	T	13.7458	snp	2	1/1
chr1	2121920	PRKCZ	G	A	2.01341	snp	4	0/1
chr1	2121926	PRKCZ	AGC	AGG	19.2163	snp	4	1/1
chr1	2121940	PRKCZ	G	A	42.6935	snp	4	1/1
chr1	2121947	PRKCZ	GTCACGGCGGTG	ATCATGGCTGTA	18.3312	complex	4	1/1
chr1	2121969	PRKCZ	C	T	16.0387	snp	2	1/1
chr1	2121976	PRKCZ	G	A	15.9681	snp	2	1/1
chr1	2130530	PRKCZ	T	C	52.5079	snp	2	1/1
chr1	2131710	PRKCZ	C	T	51.2328	snp	2	1/1
chr1	2144121	PRKCZ	T	G	285.04	snp	18	0/1
chr1	2144131	PRKCZ	T	C	371.115	snp	22	0/1
chr1	2145821	PRKCZ	C	T	107.912	snp	12	0/1
chr1	2145970	PRKCZ	A	G	412.48	snp	28	0/1
chr1	2147483	PRKCZ	C	T	48.7389	snp	2	1/1
chr1	2147884	PRKCZ	A	T	30.8198	snp	4	0/1
chr1	2147964	PRKCZ	TCCAT	TCAT	2.56695	del	4	0/1
chr1	2150034	PRKCZ	C	T	23.4733	snp	4	0/1
chr1	2150110	PRKCZ	C	T	48.7099	snp	3	1/1
chr1	2151019	PRKCZ	C	T	280.77	snp	20	0/1
chr1	2151050	PRKCZ	G	A	235.898	snp	16	0/1
chr1	2151127	PRKCZ	T	C	225.28	snp	7	1/1
chr1	2151734	PRKCZ	A	G	30.4205	snp	3	0/1
chr1	2155655	PRKCZ	AATGATGG	AATGATGATGG	61.9893	ins	2	1/1
chr1	2170248	PRKCZ	G	A	29.4645	snp	4	0/1
chr1	2170494	PRKCZ	AAC	AAGATAC	65.7583	ins	2	1/1
chr1	2175401	PRKCZ	T	C	111.706	snp	4	1/1
chr1	2181022	PRKCZ	T	C	59.7377	snp	2	1/1
chr1	2181226	PRKCZ	G	A	98.1666	snp	3	1/1
chr1	2181237	PRKCZ	A	G	101.869	snp	3	1/1
chr1	2182126	PRKCZ	T	G	426.108	snp	33	0/1
chr1	2183219	PRKCZ	AGT	AGTCTCCGT	43.9904	ins	2	1/1
chr1	2184939	PRKCZ	T	C	552.478	snp	41	0/1
chr1	2185673	FAAP20	A	T	30.1006	snp	9	0/1
chr1	2185716	FAAP20	G	A	42.712	snp	8	0/1
chr1	2186119	FAAP20	C	T	217.306	snp	17	0/1
chr1	2186920	FAAP20	A	G	65.7583	snp	2	1/1
chr1	2187100	FAAP20	T	C	358.872	snp	12	1/1
chr1	2187283	FAAP20	T	G	123.533	snp	10	0/1
chr1	2193142	FAAP20	G	A	140.053	snp	10	0/1
chr1	2193733	FAAP20	G	A	833.77	snp	59	0/1
chr1	2198513	FAAP20	T	A	27.8342	snp	4	0/1
chr1	2207240	FAAP20	A	G	51.2328	snp	2	1/1
chr1	2207868	FAAP20	C	T	59.7377	snp	2	1/1
chr1	2212668	FAAP20	A	G	59.7377	snp	2	1/1
chr1	2213349		A	G	428.632	snp	33	0/1
chr1	2213543		G	T	723.456	snp	23	1/1
chr1	2234971	SKI	T	C	97.0983	snp	3	1/1
chr1	2237776	SKI	G	A	65.7583	snp	2	1/1
chr1	2242065	SKI	T	C	58.0413	snp	3	1/1
chr1	2243273	SKI	T	C	74.8985	snp	3	1/1
chr1	2253720	SKI	G	A	59.7377	snp	2	1/1
chr1	2258038	SKI	T	C	93.3954	snp	3	1/1
chr1	2268730	SKI	T	C	84.0803	snp	3	1/1
chr1	2268902	SKI	G	T	55.9687	snp	2	1/1
chr1	2268951	SKI	C	A	76.6745	snp	3	1/1
chr1	2268965	SKI	C	T	118.037	snp	4	1/1
chr1	2274088	SKI	A	G	97.0983	snp	3	1/1
chr1	2274109	SKI	A	C	135.198	snp	4	1/1
chr1	2274142	SKI	C	A	70.8982	snp	4	0/1
chr1	2282157	SKI	AGGACGCCCGAGAAGACAGGCG	AG	17.6403	del	2	1/1
chr1	2282201	SKI	GGACGCC	AGACACG	31.4609	complex	2	1/1
chr1	2283374	SKI	A	G	83.853	snp	3	1/1
chr1	2300127	SKI	C	T	29.4645	snp	4	0/1
chr1	2302812	SKI	A	G	332.244	snp	11	1/1
chr1	2303246	SKI	T	C	257.427	snp	27	0/1
chr1	2305211	SKI	C	T	36.2185	snp	3	0/1
chr1	2305258	SKI	A	G	93.3954	snp	3	1/1
chr1	2319810		G	T	65.7583	snp	2	1/1
chr1	2320543		C	T	21.7213	snp	3	0/1
chr1	2321320	MORN1	A	G	205.411	snp	17	0/1
chr1	2321748	MORN1	C	T	45.6288	snp	6	0/1
chr1	2324194	MORN1	G	A	402.056	snp	12	1/1
chr1	2324806	MORN1	A	T	57.2534	snp	2	1/1
chr1	2324977	MORN1	GGC	GGCTGC	127.417	ins	4	1/1
chr1	2325032	MORN1	T	A	127.417	snp	4	1/1
chr1	2325494	MORN1	G	A	65.7583	snp	2	1/1
chr1	2329738	MORN1	C	T	83.853	snp	3	1/1
chr1	2334355	MORN1	G	A	65.7583	snp	2	1/1
chr1	2334639	MORN1	T	C	97.0983	snp	3	1/1
chr1	2335684	MORN1	C	T	48.7485	snp	2	1/1
chr1	2337229	MORN1	A	G	65.7583	snp	2	1/1
chr1	2337239	MORN1	T	C	65.7583	snp	2	1/1
chr1	2337299	MORN1	A	G	55.9687	snp	2	1/1
chr1	2337352	MORN1	A	G	65.7583	snp	2	1/1
chr1	2340425	MORN1	C	T	126.434	snp	5	1/1
chr1	2346388	MORN1	G	A	65.7583	snp	2	1/1
chr1	2348590	MORN1	C	T	37.9703	snp	2	1/1
chr1	2351337	MORN1	G	C	65.7583	snp	2	1/1
chr1	2351722	MORN1	A	G	21.4243	snp	6	0/1
chr1	2351827	MORN1	T	C	11.159	snp	7	0/1
chr1	2355481	MORN1	C	T	478.857	snp	14	1/1
chr1	2355508	MORN1	A	G	517.493	snp	15	1/1
chr1	2357308	MORN1	T	C	224.137	snp	7	1/1
chr1	2358373	MORN1	A	T	65.7583	snp	2	1/1
chr1	2358849	MORN1	T	C	163.196	snp	5	1/1
chr1	2382101	MORN1	A	G	135.198	snp	4	1/1
chr1	2385078	MORN1	C	T	446.359	snp	13	1/1
chr1	2385549	MORN1	CGGGGGGGGGGGGGATGTTT	CGGGGGGGGGGGGGGATGTTT	133.67	ins	8	1/1
chr1	2405467	PEX10	G	A	6.54304	snp	4	0/1
chr1	2407219	PEX10	G	A	153.525	snp	5	1/1
chr1	2426036		T	C	76.6745	snp	3	1/1
chr1	2426634		C	T	59.7377	snp	2	1/1
chr1	2428478		T	C	65.7583	snp	2	1/1
chr1	2429870		C	A	88.7426	snp	3	1/1
chr1	2435942		C	T	35.2095	snp	6	0/1
chr1	2436028		T	C	3.9867	snp	3	0/1
chr1	2436429		T	C	117.92	snp	7	1/1
chr1	2440442		ATTGC	ATGC	10.2363	del	6	0/1
chr1	2440559		T	C	15.3835	snp	2	1/1
chr1	2440881		A	G	59.7377	snp	2	1/1
chr1	2441419		T	C	61.9893	snp	2	1/1
chr1	2441515		A	G	101.869	snp	3	1/1
chr1	2444067		C	T	85.0397	snp	3	1/1
chr1	2444405		T	G	79.415	snp	3	1/1
chr1	2448062		C	G	25.7023	snp	4	0/1
chr1	2448266		A	G	93.3954	snp	3	1/1
chr1	2652178	TTC34	T	A	1.03273	snp	2	1/1
chr1	2652186	TTC34	A	C	3.60155	snp	3	1/1
chr1	2652205	TTC34	CC	AT	14.6205	complex	4	1/1
chr1	2652273	TTC34	A	G	15.1107	snp	3	1/1
chr1	2652293	TTC34	T	G	18.5606	snp	3	1/1
chr1	2653070	TTC34	C	T	15.5979	snp	2	1/1
chr1	2654077	TTC34	G	T	6.23404	snp	2	1/1
chr1	2655093	TTC34	C	A	10.7641	snp	3	1/1
chr1	2748480	TTC34	T	C	11.0637	snp	2	1/1
chr1	2748485	TTC34	G	A	11.064	snp	2	1/1
chr1	2798771	TTC34	A	C	20.1035	snp	2	1/1
chr1	2807397		T	C	38.2605	snp	2	1/1
chr1	2809626		G	A	43.1786	snp	3	0/1
chr1	2813133		A	G	9.26631	snp	3	0/1
chr1	2817022		G	A	22.9889	snp	3	0/1
chr1	2826443		C	T	61.9893	snp	2	1/1
chr1	2839208		A	G	135.198	snp	4	1/1
chr1	2847607		T	C	65.7583	snp	2	1/1
chr1	2857488		A	G	55.9687	snp	2	1/1
chr1	2859286		AAGGAAGGAGGAAGGAGGAAGGAAGGAAGAA	AAGGAAGGAGGAAGGAGGAAGGAGGAAGGAAGGAAGAA	34.218	ins	2	1/1
chr1	2859377		GAAGGAAGGAGAA	GA	67.4948	del	3	1/1
chr1	2859516		AGGAGGGAGGAAGAGGAAGGAAGGAGGGAGGAAGGAGGGAGGAAGAGGAAGGAAGGAGGGAGG	AGAGGAAGGAAGGAGGAAGGAAGGAGGGAGGAAGGAGGGAGGAAGAGGAAGGAAGGAGGGAGG	43.4464	complex	3	1/1
chr1	2862327		A	C	47.4638	snp	2	1/1
chr1	2862478		T	C	51.2328	snp	2	1/1
chr1	2863249		G	A	41.7389	snp	2	1/1
chr1	2866134		C	T	65.7583	snp	2	1/1
chr1	2866475		T	C	65.7583	snp	2	1/1
chr1	2866499		T	G	101.869	snp	3	1/1
chr1	2868952		G	A	7.55054	snp	4	0/1
chr1	2872892		TTTTTCTTTTCCCTTTCTTTCTTTCTTTCTTTCTCTTTCTTTCTTTCTTTCTTTCTTTCTTTCTTTCTTTCTTTCTTTCTTTCTTTCTTTCTTTCTTTCTTT	TTTCTTTTCTTTTCCCTTTCTTTCTTTCTTTCTTTTCTTTTCTTTCTTTCTTTCTTTCTTTCTTTCTTTCTTTCTTTCTTTCTTTTTTTTTTTCTTTCTTTCTTT	3.39196	complex	1	1/1
chr1	2878972		T	C	36.2185	snp	3	0/1
chr1	2880350		G	T	70.6222	snp	4	0/1
chr1	2881291		C	T	47.7593	snp	2	1/1
chr1	2882147		T	C	65.7583	snp	2	1/1
chr1	2888463		C	T	55.9687	snp	2	1/1
chr1	2892184		A	G	65.7583	snp	2	1/1
chr1	2894782		C	G	16.3119	snp	4	0/1
chr1	2899043		AAAACAAACAAACAAACAAACAAACAAACAAACAAGCAAAACT	AAAACAAACAAACAAACAAACAAACAAGCAAAACT	65.7583	del	2	1/1
chr1	2906760		G	T	127.417	snp	4	1/1
chr1	2911721		G	C	65.7583	snp	2	1/1
chr1	2911763		G	A	59.7377	snp	2	1/1
chr1	2912986		A	G	65.7583	snp	2	1/1
chr1	2921156		C	A	52.8273	snp	3	0/1
chr1	2924626		T	C	93.3954	snp	3	1/1
chr1	2926499		T	C	65.7583	snp	2	1/1
chr1	2926657		A	G	25.0231	snp	2	1/1
chr1	2926912		A	G	61.9893	snp	2	1/1
chr1	2927025		G	A	42.7185	snp	2	1/1
chr1	2928397		T	C	65.7583	snp	2	1/1
chr1	2928409		G	A	61.9893	snp	2	1/1
chr1	2944638		ATGTGTGTCT	AT	65.7583	del	2	1/1
chr1	2945915		C	T	55.9687	snp	2	1/1
chr1	2949736		T	G	8.72263	snp	2	1/1
chr1	2952909		CCTCTCTCTCTCTCTCTCTCCCTCTCTCA	CCTCTCTCTCTCTCTCTCTCTCTCTCCCTCTCTCA	57.2534	ins	2	1/1
chr1	2955079		G	T	39.2548	snp	2	1/1
chr1	2961659		T	C	65.7583	snp	2	1/1
chr1	2968873		G	A	32.9031	snp	3	0/1
chr1	2969558		T	C	50.6377	snp	2	1/1
chr1	2972043		CGGGGGGGGGGGGGGTGTTGGGGGTCTC	CGGGGTGGGGGGTGTTGGGGGTCTC	10.3945	complex	2	1/1
chr1	2980891		T	C	65.7583	snp	2	1/1
chr1	2989466		TCATCCATCCATCCATCCATCCATCCATCCATCCATCCATCCATCG	TCATCCATCCATCCATCCATCCATCCATCCATCCATCCATCCATCCATCG	58.2203	ins	2	1/1
chr1	3018593		C	G	8.09075	snp	5	0/1
chr1	3056869		A	T	65.7583	snp	2	1/1
chr1	3060953	PRDM16-DT	A	G	97.0983	snp	3	1/1
chr1	3067110	PRDM16-DT	T	G	53.6116	snp	6	0/1
chr1	3068848		G	A	82.2459	snp	6	0/1
chr1	3078038	PRDM16	TCCTT	TCTT	32.2418	del	2	1/1
chr1	3082370	PRDM16	T	C	61.9893	snp	2	1/1
chr1	3085750	PRDM16	C	G	55.9687	snp	2	1/1
chr1	3085771	PRDM16	C	T	65.7583	snp	2	1/1
chr1	3085786	PRDM16	G	A	47.7593	snp	2	1/1
chr1	3092322	PRDM16	CCTGAGGGTATC	CC	29.7648	del	2	1/1
chr1	3093753	PRDM16	A	T	26.4377	snp	3	0/1
chr1	3093763	PRDM16	G	A	26.4377	snp	3	0/1
chr1	3098129	PRDM16	A	G	25.6828	snp	3	0/1
chr1	3099719	PRDM16	C	T	65.7583	snp	2	1/1
chr1	3109696	PRDM16	T	A	70.8982	snp	4	0/1
chr1	3114500	PRDM16	G	A	52.5079	snp	2	1/1
chr1	3122588	PRDM16	A	G	65.7583	snp	2	1/1
chr1	3123621	PRDM16	G	C	97.0983	snp	3	1/1
chr1	3127870	PRDM16	G	A	137.47	snp	8	0/1
chr1	3128298	PRDM16	GCCTT	GCTT	58.7557	del	6	0/1
chr1	3131637	PRDM16	G	T	59.7377	snp	2	1/1
chr1	3131734	PRDM16	T	C	169.546	snp	5	1/1
chr1	3131759	PRDM16	C	G	135.198	snp	4	1/1
chr1	3131807	PRDM16	C	T	135.198	snp	4	1/1
chr1	3131866	PRDM16	T	G	65.7583	snp	2	1/1
chr1	3134374	PRDM16	T	C	14.6026	snp	3	0/1
chr1	3135701	PRDM16	A	C	65.7583	snp	2	1/1
chr1	3135937	PRDM16	C	T	65.7583	snp	2	1/1
chr1	3141806	PRDM16	G	A	52.5079	snp	2	1/1
chr1	3152348	PRDM16	TCATCCATCCATCCATCCATCCATCCATCCATCC	TCATCCATCCATCCATCCATCCATCCATCC	65.7583	del	2	1/1
chr1	3171154	PRDM16	G	A	65.7583	snp	2	1/1
chr1	3172379	PRDM16	T	C	52.5079	snp	2	1/1
chr1	3176152	PRDM16	TATCCATCCATCCATCCATCCATCCA	TATCCATCCATCCATCCATCCATCCATCCATCCATCCA	20.2152	ins	3	0/1
chr1	3181323	PRDM16	A	G	53.2286	snp	2	1/1
chr1	3182065	PRDM16	C	T	59.7377	snp	2	1/1
chr1	3182096	PRDM16	CA	TG	59.7377	complex	2	1/1
chr1	3182151	PRDM16	T	C	59.7377	snp	2	1/1
chr1	3190390	PRDM16	T	C	65.7583	snp	2	1/1
chr1	3201114	PRDM16	G	C	135.198	snp	4	1/1
chr1	3201290	PRDM16	TGGGAT	TGGGGAT	38.2605	ins	2	1/1
chr1	3204010	PRDM16	C	T	65.7583	snp	2	1/1
chr1	3205160	PRDM16	A	G	12.5868	snp	2	1/1
chr1	3212618	PRDM16	A	C	108.291	snp	4	1/1
chr1	3215659	PRDM16	A	G	123.247	snp	4	1/1
chr1	3220294	PRDM16	A	G	65.7583	snp	2	1/1
chr1	3220635	PRDM16	T	C	89.8109	snp	3	1/1
chr1	3237730	PRDM16	A	G	88.7426	snp	3	1/1
chr1	3256718	PRDM16	A	G	92.0429	snp	3	1/1
chr1	3264069	PRDM16	A	G	89.6925	snp	3	1/1
chr1	3265135	PRDM16	T	C	61.9893	snp	2	1/1
chr1	3270621	PRDM16	T	G	59.7377	snp	2	1/1
chr1	3272574	PRDM16	A	G	65.7583	snp	2	1/1
chr1	3273168	PRDM16	T	A	47.7593	snp	2	1/1
chr1	3275345	PRDM16	G	A	50.6086	snp	2	1/1
chr1	3275535	PRDM16	TGGGGGGGTTC	TGGGGGGTTC	129.537	del	4	1/1
chr1	3276308	PRDM16	T	C	59.7377	snp	2	1/1
chr1	3276539	PRDM16	C	T	65.7583	snp	2	1/1
chr1	3276742	PRDM16	TCCCCTTTCTCCCTG	TCCCTTTCTCCCTG	53.4844	del	2	1/1
chr1	3278000	PRDM16	C	T	97.0983	snp	3	1/1
chr1	3283435	PRDM16	T	C	61.9893	snp	2	1/1
chr1	3287662	PRDM16	T	C	15.6162	snp	2	1/1
chr1	3294894	PRDM16	A	C	55.9687	snp	2	1/1
chr1	3294955	PRDM16	T	G	5.9978	snp	2	1/1
chr1	3294986	PRDM16	A	G	59.8906	snp	3	1/1
chr1	3295189	PRDM16	C	T	30.201	snp	3	0/1
chr1	3295629	PRDM16	A	G	19.2112	snp	3	0/1
chr1	3298756	PRDM16	A	T	127.269	snp	4	1/1
chr1	3322038	PRDM16	GTGTTT	GT	61.9893	del	2	1/1
chr1	3337778	PRDM16	G	A	65.7583	snp	2	1/1
chr1	3337797	PRDM16	T	C	36.2185	snp	3	0/1
chr1	3358142	PRDM16	T	C	65.7583	snp	2	1/1
chr1	3358585	PRDM16	C	T	53.4844	snp	2	1/1
chr1	3359574	PRDM16	A	G	36.2185	snp	3	0/1
chr1	3378408	PRDM16	G	A	39.2548	snp	2	1/1
chr1	3380586	PRDM16	T	C	18.2834	snp	3	0/1
chr1	3384243	PRDM16	C	T	26.4611	snp	4	0/1
chr1	3385014	PRDM16	G	C	66.1269	snp	4	0/1
chr1	3390291	PRDM16	T	G	52.5079	snp	2	1/1
chr1	3391182	PRDM16	T	C	65.7583	snp	2	1/1
chr1	3394364	PRDM16	CCGC	CCGCGC	88.7426	ins	3	1/1
chr1	3394537	PRDM16	C	G	108.423	snp	4	1/1
chr1	3394648	PRDM16	C	G	97.0983	snp	3	1/1
chr1	3396544	PRDM16	C	T	185.4	snp	14	0/1
chr1	3402497	PRDM16	A	G	61.9893	snp	2	1/1
chr1	3404630	PRDM16	C	T	288.79	snp	16	0/1
chr1	3405419	PRDM16	G	A	59.7229	snp	13	0/1
chr1	3411794	PRDM16	T	C	1634.09	snp	47	1/1
chr1	3414198	PRDM16	A	G	93.3954	snp	3	1/1
chr1	3415169	PRDM16	T	C	61.9893	snp	2	1/1
chr1	3416387	PRDM16	T	C	85.1486	snp	3	1/1
chr1	3424103	PRDM16	A	G	55.9687	snp	2	1/1
chr1	3424195	PRDM16	A	G	65.7583	snp	2	1/1
chr1	3425545	PRDM16	G	T	366.961	snp	28	0/1
chr1	3425966	PRDM16	G	A	56.5845	snp	4	0/1
chr1	3426240	PRDM16	G	T	740.364	snp	22	1/1
chr1	3426370	PRDM16	A	G	138.735	snp	11	0/1
chr1	3428175	PRDM16	A	G	8.46011	snp	2	1/1
chr1	3428223	PRDM16	A	G	22.8995	snp	4	1/1
chr1	3430791	PRDM16	A	G	476.903	snp	26	0/1
chr1	3431704	PRDM16	G	C	46.4873	snp	2	1/1
chr1	3432949	PRDM16	T	C	65.7583	snp	2	1/1
chr1	3433029	PRDM16	C	A	65.7583	snp	2	1/1
chr1	3433072	PRDM16	A	G	47.7593	snp	2	1/1
chr1	3433531	PRDM16	T	C	101.678	snp	14	0/1
chr1	3433541	PRDM16	C	T	87.8677	snp	12	0/1
chr1	3433570	PRDM16	T	C	326.238	snp	22	0/1
chr1	3433609	PRDM16	T	C	719.128	snp	24	1/1
chr1	3436704	PRDM16	G	T	25.6644	snp	5	0/1
chr1	3437326	PRDM16	A	G	220.162	snp	7	1/1
chr1	3437385	PRDM16	A	G	189.763	snp	6	1/1
chr1	3437396	PRDM16	T	C	91.4952	snp	6	0/1
chr1	3440231		C	G	65.7583	snp	2	1/1
chr1	3446439		T	G	61.9893	snp	2	1/1
chr1	3449265		G	T	29.4645	snp	4	0/1
chr1	3449304		CTTTTTTTTTTTTTTTAATAAGA	CTTTTTTTTTTTTTTAATAAGA	65.7583	del	2	1/1
chr1	3459420	ARHGEF16	CAGG	CG	92.2128	del	4	1/1
chr1	3463493	ARHGEF16	G	A	351.992	snp	41	0/1
chr1	3465594	ARHGEF16	CGGGAAC	CGGAAC	25.6644	del	5	0/1
chr1	3465616	ARHGEF16	G	T	20.9894	snp	4	0/1
chr1	3467334	ARHGEF16	A	G	711.212	snp	24	1/1
chr1	3467429	ARHGEF16	C	G	69.3935	snp	13	0/1
chr1	3468406	ARHGEF16	G	A	65.7583	snp	2	1/1
chr1	3468575	ARHGEF16	G	T	68.6719	snp	7	0/1
chr1	3468692	ARHGEF16	A	G	77.2482	snp	16	0/1
chr1	3468766	ARHGEF16	T	C	346.403	snp	29	0/1
chr1	3473674	ARHGEF16	T	A	419.155	snp	21	0/1
chr1	3473697	ARHGEF16	G	A	309.577	snp	16	0/1
chr1	3474685	ARHGEF16	TCC	CCA	210.659	complex	34	0/1
chr1	3476079	ARHGEF16	A	G	302.657	snp	19	0/1
chr1	3477660	ARHGEF16	CGGCC	CGGGCC	127.417	ins	4	1/1
chr1	3477877	ARHGEF16	C	T	422.578	snp	29	0/1
chr1	3477892	ARHGEF16	T	C	461.073	snp	30	0/1
chr1	3478076	ARHGEF16	A	G	559.674	snp	49	0/1
chr1	3478110	ARHGEF16	T	C	356.926	snp	38	0/1
chr1	3478665	ARHGEF16	T	C	615.898	snp	20	1/1
chr1	3479409	ARHGEF16	ACCCCCAT	ACCCAT	202.586	del	24	0/1
chr1	3480173	ARHGEF16	C	T	13.1058	snp	6	0/1
chr1	3480396	ARHGEF16	G	T	231.538	snp	23	0/1
chr1	3480624	ARHGEF16	T	C	1058.23	snp	32	1/1
chr1	3480851	ARHGEF16	CCTC	CCTCTC	66.1269	ins	4	0/1
chr1	3481482		C	T	114.363	snp	7	0/1
chr1	3490227	MEGF6	A	G	88.7426	snp	3	1/1
chr1	3494017	MEGF6	G	A	540.092	snp	37	0/1
chr1	3496950	MEGF6	C	G	326.611	snp	21	0/1
chr1	3497304	MEGF6	C	G	1180.07	snp	34	1/1
chr1	3499885	MEGF6	C	A	541.52	snp	17	1/1
chr1	3500194	MEGF6	A	G	88.7426	snp	3	1/1
chr1	3500567	MEGF6	A	G	1550.68	snp	44	1/1
chr1	3501396	MEGF6	G	A	736.282	snp	23	1/1
chr1	3501607	MEGF6	A	G	200.105	snp	7	1/1
chr1	3501827	MEGF6	C	T	713.521	snp	21	1/1
chr1	3502001	MEGF6	T	C	277.531	snp	9	1/1
chr1	3502014	MEGF6	T	C	7.81583	snp	11	0/1
chr1	3502043	MEGF6	GCCCCCCCGGCGCCT	GCCCCCCACACCT	73.2753	complex,del	10	1/2
chr1	3502043	MEGF6	GCCCCCCCGGCGCCT	GCCCCCCGCCT	73.2753	complex,del	10	1/2
chr1	3502093	MEGF6	G	A	50.6639	snp	5	0/1
chr1	3507069	MEGF6	A	G	90.7608	snp	3	1/1
chr1	3510557	MEGF6	G	C	23.6387	snp	3	0/1
chr1	3511596	MEGF6	T	G	477.845	snp	38	0/1
chr1	3511860	MEGF6	GACCC	TACCT	369.343	complex	22	0/1
chr1	3512044	MEGF6	G	A	431.512	snp	40	0/1
chr1	3514247	MEGF6	CAAAAAAAAAAAAAAAGGAAATACAATAG	CAAAAAAAAAAAAAAGGAAATACAATAG	101.084	del	4	1/1
chr1	3515714	MEGF6	C	G	53.9844	snp	6	0/1
chr1	3523597	MEGF6	G	T	25.7023	snp	4	0/1
chr1	3524083	MEGF6	T	C	715.643	snp	21	1/1
chr1	3524260	MEGF6	G	A	378.911	snp	28	0/1
chr1	3524379	MEGF6	A	C	223.051	snp	16	0/1
chr1	3534475	MEGF6	G	A	32.4509	snp	3	0/1
chr1	3540028	MEGF6	T	G	57.2534	snp	2	1/1
chr1	3559834	MEGF6	ACCCCAT	ACAT	29.7648	del	2	1/1
chr1	3560850	MEGF6	GGGCTGGCTG	GGGCTG	89.8621	del	8	0/1
chr1	3561047	MEGF6	G	A	51.2328	snp	2	1/1
chr1	3563174	MEGF6	GCACA	ACACC	57.8588	complex	2	1/1
chr1	3567511	MEGF6	A	G	173.196	snp	5	1/1
chr1	3567627	MEGF6	C	T	65.7583	snp	2	1/1
chr1	3575728	MEGF6	G	A	59.7377	snp	2	1/1
chr1	3577515	MEGF6	A	G	47.7593	snp	2	1/1
chr1	3578156	MEGF6	G	A	65.7583	snp	2	1/1
chr1	3578851	MEGF6	C	T	70.0823	snp	3	1/1
chr1	3578873	MEGF6	T	C	97.0983	snp	3	1/1
chr1	3579764	MEGF6	T	C	399.485	snp	13	1/1
chr1	3579915	MEGF6	T	C	728.406	snp	22	1/1
chr1	3581819	MEGF6	C	T	119.363	snp	4	1/1
chr1	3581914	MEGF6	C	T	84.0803	snp	3	1/1
chr1	3581922	MEGF6	A	C	97.0983	snp	3	1/1
chr1	3582107	MEGF6	T	C	97.0983	snp	3	1/1
chr1	3582176	MEGF6	T	C	88.7426	snp	3	1/1
chr1	3582461	MEGF6	T	G	47.7593	snp	2	1/1
chr1	3582487	MEGF6	C	A	65.7583	snp	2	1/1
chr1	3582503	MEGF6	C	T	65.7583	snp	2	1/1
chr1	3582682	MEGF6	A	G	55.9687	snp	2	1/1
chr1	3582844	MEGF6	G	T	61.9893	snp	2	1/1
chr1	3583888	MEGF6	G	A	2.17933	snp	2	1/1
chr1	3584829	MEGF6	A	G	65.7583	snp	2	1/1
chr1	3588123	MEGF6	G	T	7.75169	snp	2	1/1
chr1	3588517	MEGF6	T	C	35.3544	snp	2	1/1
chr1	3589523	MEGF6	C	T	61.9893	snp	2	1/1
chr1	3591957	MEGF6	T	C	97.0983	snp	3	1/1
chr1	3595624	MEGF6	C	T	546.161	snp	31	0/1
chr1	3595777	MEGF6	C	T	42.6837	snp	7	0/1
chr1	3595952	MEGF6	T	C	88.7426	snp	3	1/1
chr1	3595982	MEGF6	G	A	101.869	snp	3	1/1
chr1	3596236	MEGF6	T	C	97.0983	snp	3	1/1
chr1	3598832	MEGF6	C	A	59.7377	snp	2	1/1
chr1	3602075	MEGF6	C	A	87.5559	snp	3	1/1
chr1	3602179	MEGF6	C	T	130.939	snp	4	1/1
chr1	3602293	MEGF6	A	C	65.7583	snp	2	1/1
chr1	3602380	MEGF6	T	C	229.983	snp	7	1/1
chr1	3602870	MEGF6	A	G	97.0983	snp	3	1/1
chr1	3603039	MEGF6	T	C	52.5079	snp	2	1/1
chr1	3603470	MEGF6	A	G	65.7583	snp	2	1/1
chr1	3607098	MEGF6	A	G	65.7583	snp	2	1/1
chr1	3607265	MEGF6	T	C	97.0983	snp	3	1/1
chr1	3607333	MEGF6	T	C	135.198	snp	4	1/1
chr1	3607352	MEGF6	ACG	CCA	100.021	complex	3	1/1
chr1	3609826	MEGF6	A	G	65.7583	snp	2	1/1
chr1	3610512	MEGF6	CGT	CCAGT	352.842	ins	11	1/1
chr1	3611380	MEGF6	C	G	200.591	snp	6	1/1
chr1	3611518		T	C	59.7377	snp	2	1/1
chr1	3612277		T	C	149.105	snp	5	1/1
chr1	3625351	TPRG1L	C	T	71.137	snp	6	0/1
chr1	3627323	TPRG1L	TAAATAAAAACAAAAATAAAAACTAC	TAAAAATAAAAACTAC	94.598	del	10	0/1
chr1	3627671	TPRG1L	TAAATAG	TAATAG	367.043	del	30	0/1
chr1	3628611	TPRG1L	GTTCTGGGAGCTCCTCCCCCT	GT	85.2956	del	9	0/1
chr1	3630727		T	C	38.2605	snp	2	1/1
chr1	3631205	WRAP73	A	G	371.985	snp	32	0/1
chr1	3631486	WRAP73	G	A	726.886	snp	50	0/1
chr1	3631572	WRAP73	T	C	551.664	snp	36	0/1
chr1	3632466	WRAP73	G	A	153.157	snp	10	0/1
chr1	3632529	WRAP73	GCCCCGGA	GCCCGGA	26.977	del	6	0/1
chr1	3633288	WRAP73	G	A	71.2543	snp	11	0/1
chr1	3634744	WRAP73	A	C	62.0765	snp	6	0/1
chr1	3635334	WRAP73	CGTCGCCA	AGTTGCCG	213.047	complex	20	0/1
chr1	3636216	WRAP73	A	G	65.7583	snp	2	1/1
chr1	3638906	WRAP73	C	T	70.4328	snp	10	0/1
chr1	3640342	WRAP73	A	G	65.7583	snp	2	1/1
chr1	3640594	WRAP73	A	C	9.04428	snp	2	1/1
chr1	3646864	WRAP73	C	T	199.194	snp	25	0/1
chr1	3646948	WRAP73	GCA	GA	238.683	del,snp	11	1/2
chr1	3646948	WRAP73	GCA	GCG	238.683	del,snp	11	1/2
chr1	3647667	WRAP73	C	G	108.609	snp	16	0/1
chr1	3650142		G	A	62.1517	snp	10	0/1
chr1	3663264	TP73	A	T	65.7583	snp	2	1/1
chr1	3673861	TP73	G	A	65.7583	snp	2	1/1
chr1	3679578	TP73	ACTCTCTG	ACTCTG	81.4552	del	3	1/1
chr1	3682950	TP73	C	T	761.439	snp	26	1/1
chr1	3683186	TP73	TGGGGGGGCTGC	TGGGGGGCTGC	856.241	del	27	1/1
chr1	3695869	TP73	T	C	58.2203	snp	2	1/1
chr1	3700228	TP73	A	G	65.7583	snp	2	1/1
chr1	3700234	TP73	G	A	52.5079	snp	2	1/1
chr1	3700306	TP73	A	G	65.7583	snp	2	1/1
chr1	3705742	TP73	T	G	65.7583	snp	2	1/1
chr1	3706318	TP73	A	G	28.6853	snp	3	0/1
chr1	3706328	TP73	T	C	61.0435	snp	2	1/1
chr1	3713028	TP73	A	G	65.7583	snp	2	1/1
chr1	3722003	TP73	C	T	553.259	snp	39	0/1
chr1	3722110	TP73	C	T	2033.23	snp	60	1/1
chr1	3722257	TP73	C	G	277.681	snp	20	0/1
chr1	3722700	TP73	A	G	46.3287	snp	2	1/1
chr1	3723079	TP73	T	C	93.3198	snp	4	1/1
chr1	3723160	TP73	G	A	219.646	snp	14	0/1
chr1	3723521	TP73	C	G	445.453	snp	15	1/1
chr1	3723570	TP73	TCTGCCTGCC	TCTGCC	214.758	del	9	1/1
chr1	3724559	TP73	A	C	61.9893	snp	2	1/1
chr1	3726911	TP73	A	G	128.135	snp	9	0/1
chr1	3726920	TP73	C	T	24.1593	snp	7	0/1
chr1	3726932	TP73	T	C	4.31589	snp	7	0/1
chr1	3727727	TP73	C	A	345.884	snp	28	0/1
chr1	3727785	TP73	A	G	562.662	snp	19	1/1
chr1	3727810	TP73	A	G	564.445	snp	19	1/1
chr1	3728096	TP73	T	C	218.723	snp	18	0/1
chr1	3728190	TP73	T	C	746.826	snp	42	0/1
chr1	3728241	TP73	A	G	1383.75	snp	40	1/1
chr1	3728294	TP73	G	C	426.768	snp	41	0/1
chr1	3728488	TP73	A	G	291.466	snp	10	1/1
chr1	3728992	TP73	AAGAGAGAGAGAGAGAC	AAGAGAGAGAGAGAC	65.7583	del	2	1/1
chr1	3729280	TP73	G	A	153.317	snp	19	0/1
chr1	3729628	TP73	G	A	541.735	snp	33	0/1
chr1	3729650	TP73	T	C	563.962	snp	35	0/1
chr1	3729727	TP73	G	A	356.651	snp	30	0/1
chr1	3729954	TP73	G	A	437.453	snp	35	0/1
chr1	3730855	TP73	G	A	61.4834	snp	6	0/1
chr1	3731313	TP73	T	C	43.3889	snp	14	0/1
chr1	3731398	TP73	T	C	95.6105	snp	17	0/1
chr1	3731704	TP73	T	C	138.794	snp	8	0/1
chr1	3731781	TP73	G	A	30.201	snp	3	0/1
chr1	3732998	TP73	G	A	1293.06	snp	90	0/1
chr1	3733230	TP73	A	C	292.954	snp	26	0/1
chr1	3733241	TP73	A	G	214.794	snp	22	0/1
chr1	3745745	TP73-AS1	C	T	617.168	snp	50	0/1
chr1	3746281	TP73-AS1	A	G	151.688	snp	20	0/1
chr1	3752217		G	T	1.43856	snp	4	0/1
chr1	3752637	CCDC27	ATCTC	GTCTG	1169.53	complex,snp	39	1/2
chr1	3752637	CCDC27	ATCTC	GTCTC	1169.53	complex,snp	39	1/2
chr1	3754127	CCDC27	A	G	308.755	snp	33	0/1
chr1	3755043	CCDC27	C	G	38.2605	snp	2	1/1
chr1	3755695	CCDC27	C	T	12.3244	snp	8	0/1
chr1	3761369	CCDC27	T	C	184.253	snp	19	0/1
chr1	3761657	CCDC27	G	C	59.7377	snp	2	1/1
chr1	3762575	CCDC27	T	C	251.302	snp	8	1/1
chr1	3762639	CCDC27	C	T	73.7353	snp	9	0/1
chr1	3764499	CCDC27	A	G	101.869	snp	3	1/1
chr1	3766785	CCDC27	G	A	29.4792	snp	4	0/1
chr1	3767126	CCDC27	A	C	179.761	snp	22	0/1
chr1	3767543	CCDC27	T	A	36.0821	snp	6	0/1
chr1	3767757	CCDC27	A	G	65.7583	snp	2	1/1
chr1	3770741	CCDC27	C	A	13.1058	snp	6	0/1
chr1	3770821	CCDC27	AAGA	AA	32.9031	del	3	0/1
chr1	3771466	CCDC27	C	G	227.877	snp	25	0/1
chr1	3775163	SMIM1	A	C	19.6794	snp	5	0/1
chr1	3775216	SMIM1	A	G	12.3244	snp	8	0/1
chr1	3775676	SMIM1	TG	CA	141.893	complex	12	0/1
chr1	3777191		G	T	65.7583	snp	2	1/1
chr1	3778232		G	A	65.7583	snp	2	1/1
chr1	3781453	LRRC47	G	A	115.612	snp	17	0/1
chr1	3781660	LRRC47	G	C	239.012	snp	14	0/1
chr1	3781838	LRRC47	A	G	36.2185	snp	3	0/1
chr1	3783866	LRRC47	G	T	128.57	snp	10	0/1
chr1	3784927	LRRC47	A	G	607.584	snp	19	1/1
chr1	3785016	LRRC47	G	C	284.572	snp	24	0/1
chr1	3785099	LRRC47	T	C	382.664	snp	37	0/1
chr1	3785268	LRRC47	C	A	70.8412	snp	14	0/1
chr1	3786773	LRRC47	G	C	163.096	snp	11	0/1
chr1	3787344	LRRC47	G	A	247.842	snp	24	0/1
chr1	3787477	LRRC47	C	T	50.4419	snp	5	0/1
chr1	3788662	LRRC47	C	G	65.7583	snp	2	1/1
chr1	3801505		C	T	527.363	snp	17	1/1
chr1	3801923		G	A	97.0983	snp	3	1/1
chr1	3806515		CCT	CCTTTTTCCAGTCTGCT	118.138	ins,ins	6	1/2
chr1	3806515		CCT	CCTTTTTCCGGTCTGCT	118.138	ins,ins	6	1/2
chr1	3806591		A	G	130.868	snp	12	0/1
chr1	3806631		A	G	360.601	snp	11	1/1
chr1	3806639		T	C	320.284	snp	10	1/1
chr1	3806663		A	C	186.992	snp	6	1/1
chr1	3809762		C	T	38.2605	snp	2	1/1
chr1	3810287		T	C	59.7377	snp	2	1/1
chr1	3815090	CEP104	CGGCGGT	CTGGTGGT	101.343	complex,ins	5	1/2
chr1	3815090	CEP104	CGGCGGT	CTGGCGGT	101.343	complex,ins	5	1/2
chr1	3815401	CEP104	G	A	807.159	snp	72	0/1
chr1	3815539	CEP104	T	C	852.855	snp	25	1/1
chr1	3815608	CEP104	C	T	597.808	snp	19	1/1
chr1	3815689	CEP104	ATTTTTTTTTTTTTTGTTGAGA	ATTTTTTTTTTTTTGTTGAGA	166.877	del	6	1/1
chr1	3815888	CEP104	C	G	127.417	snp	4	1/1
chr1	3815932	CEP104	C	T	37.1496	snp	7	0/1
chr1	3816032	CEP104	G	T	312.341	snp	10	1/1
chr1	3816075	CEP104	T	A	561.583	snp	19	1/1
chr1	3816143	CEP104	T	C	939.93	snp	28	1/1
chr1	3816218	CEP104	T	C	972.669	snp	29	1/1
chr1	3820472	CEP104	G	A	22.9889	snp	3	0/1
chr1	3820494	CEP104	CGC	CGGC	36.2185	ins	3	0/1
chr1	3821650	CEP104	T	C	59.7377	snp	2	1/1
chr1	3822076	CEP104	A	C	65.7583	snp	2	1/1
chr1	3823047	CEP104	C	A	123.985	snp	9	0/1
chr1	3823670	CEP104	G	A	253.518	snp	26	0/1
chr1	3825615	CEP104	G	A	129.595	snp	5	1/1
chr1	3825693	CEP104	C	T	148.476	snp	12	0/1
chr1	3825996	CEP104	G	A	334.723	snp	40	0/1
chr1	3826545	CEP104	A	G	1135.71	snp	32	1/1
chr1	3826568	CEP104	T	C	415.288	snp	33	0/1
chr1	3826587	CEP104	G	A	600.278	snp	36	0/1
chr1	3826755	CEP104	G	A	494.955	snp	31	0/1
chr1	3826869	CEP104	TGGCA	TGGGCA	530.126	ins	19	1/1
chr1	3828006	CEP104	C	T	61.9893	snp	2	1/1
chr1	3829223	CEP104	T	C	559.448	snp	18	1/1
chr1	3829690	CEP104	T	C	204.466	snp	7	1/1
chr1	3830019	CEP104	G	T	274.975	snp	23	0/1
chr1	3830025	CEP104	C	G	646.405	snp	20	1/1
chr1	3830146	CEP104	C	T	78.7673	snp	10	0/1
chr1	3831039	CEP104	T	C	145.765	snp	5	1/1
chr1	3833603	CEP104	G	A	178.372	snp	6	1/1
chr1	3833651	CEP104	ACA	AA	106.492	del	8	0/1
chr1	3834122	CEP104	C	T	128.209	snp	10	0/1
chr1	3834165	CEP104	ATT	GTG	79.8146	complex	4	1/1
chr1	3834873	CEP104	C	T	92.1496	snp	5	0/1
chr1	3835164	CEP104	GTTTTTTTTTTAACTA	GTTTTTTTTTTTAACTA	57.3805	ins	8	0/1
chr1	3836293	CEP104	A	G	32.9031	snp	3	0/1
chr1	3836304	CEP104	CAAAAAAAAAAAAAAAAAAAGTTAACAAAAGACT	CAAAAAAAAAAAAAAAAAGTTAACAAAAGACT	45.7929	del	5	1/1
chr1	3836449	CEP104	G	C	281.745	snp	27	0/1
chr1	3836468	CEP104	GTTTTTTTTTTTTTTTTTTTTTTTTACCAAG	GTTTTTTTTTTTTTTTTTTTTTTACCAAG	53.7633	del,ins	11	1/2
chr1	3836468	CEP104	GTTTTTTTTTTTTTTTTTTTTTTTTACCAAG	GTTTTTTTTTTTTTTTTTTTTTTTTTACCAAG	53.7633	del,ins	11	1/2
chr1	3837249	CEP104	T	C	141.297	snp	15	0/1
chr1	3839111	CEP104	T	C	1468.77	snp	43	1/1
chr1	3839305	CEP104	T	C	295.21	snp	9	1/1
chr1	3839311	CEP104	T	G	320.943	snp	10	1/1
chr1	3839556	CEP104	A	G	72.6216	snp	15	0/1
chr1	3839929	CEP104	T	C	79.2001	snp	3	1/1
chr1	3843220	CEP104	A	G	667.518	snp	21	1/1
chr1	3843244	CEP104	G	C	268.119	snp	20	0/1
chr1	3843325	CEP104	TAAAAAAAAAAAAAAAGAGGAAGCGG	TAAAAAAAAAAAAAAAAGAGGAAGCGG	57.0523	ins	17	0/1
chr1	3843376	CEP104	ATTTTTTTTTTTTTTTTTTGAGAC	ATTTTTTTTTTTTTTTTTGAGAC	11.4499	del	5	0/1
chr1	3843544	CEP104	GTTTTGAC	GC	60.3388	del	3	1/1
chr1	3843666	CEP104	C	T	61.9893	snp	2	1/1
chr1	3843792	CEP104	T	C	59.7377	snp	2	1/1
chr1	3844698	CEP104	CAAAAAAAAAGGAAAAAAATAAATGC	CAAAAAAAAAAAAAAAAAAAAAAAGGAAAAAAATAAATGC	84.1762	ins	6	1/1
chr1	3844915	CEP104	C	T	484.899	snp	34	0/1
chr1	3845086	CEP104	A	G	788.009	snp	23	1/1
chr1	3845516	CEP104	T	C	108.557	snp	5	1/1
chr1	3847387	CEP104	GAAAATG	GAAATG	62.9368	del	6	0/1
chr1	3847485	CEP104	A	G	281.288	snp	21	0/1
chr1	3848270	CEP104	C	T	69.5539	snp	4	0/1
chr1	3848314	CEP104	C	T	32.2418	snp	2	1/1
chr1	3848415	CEP104	C	A	278.538	snp	9	1/1
chr1	3848531	CEP104	CAAAAAAAAAAAAAAAAGAGCTT	CAAAAAAAAAAAAAAAAAAGAGCTT	79.6179	ins	17	0/1
chr1	3848860	CEP104	G	T	2.37838	snp	9	0/1
chr1	3848985	CEP104	G	A	123.747	snp	4	1/1
chr1	3848999	CEP104	T	C	60.5398	snp	3	1/1
chr1	3849114	CEP104	C	T	38.2604	snp	2	1/1
chr1	3849266	CEP104	CTTTTTTTTTTTTTTTTTTTGGGAAA	CTTTTTTTTTTTTTTTTTGGGAAA	47.4638	del	2	1/1
chr1	3851132	CEP104	C	T	65.7583	snp	2	1/1
chr1	3852001	CEP104	G	A	75.4973	snp	3	1/1
chr1	3852469	CEP104	AA	TT	383.529	complex	34	0/1
chr1	3855795	CEP104	C	T	65.7583	snp	2	1/1
chr1	3857566	DFFB	A	G	701.158	snp	48	0/1
chr1	3857574	DFFB	T	C	750.631	snp	50	0/1
chr1	3857732	DFFB	A	G	250.704	snp	21	0/1
chr1	3857748	DFFB	T	C	207.688	snp	21	0/1
chr1	3857909	DFFB	G	T	8.40969	snp	4	0/1
chr1	3858890	DFFB	C	G	1143.54	snp	34	1/1
chr1	3860425	DFFB	C	T	135.806	snp	7	0/1
chr1	3861047	DFFB	A	G	65.7583	snp	2	1/1
chr1	3864777	DFFB	G	A	65.7583	snp	2	1/1
chr1	3866300	DFFB	G	A	195.853	snp	17	0/1
chr1	3867890	DFFB	T	C	519.042	snp	39	0/1
chr1	3867900	DFFB	G	A	592.236	snp	39	0/1
chr1	3868521	DFFB	A	G	97.0983	snp	3	1/1
chr1	3868550	DFFB	CGA	CTGA	97.0983	ins	3	1/1
chr1	3868613	DFFB	G	C	59.7377	snp	2	1/1
chr1	3869491	DFFB	C	T	2.26434	snp	6	0/1
chr1	3871935	DFFB	A	G	36.2185	snp	3	0/1
chr1	3872631	DFFB	T	C	405.984	snp	36	0/1
chr1	3873098	DFFB	A	G	203.277	snp	12	0/1
chr1	3876760	DFFB	A	G	61.9893	snp	2	1/1
chr1	3883678	DFFB	A	G	626.632	snp	41	0/1
chr1	3883916	DFFB	G	T	33.8011	snp	9	0/1
chr1	3889794	C1orf174	T	C	115.376	snp	4	1/1
chr1	3890079	C1orf174	T	A	543.952	snp	17	1/1
chr1	3890409	C1orf174	A	G	40.8539	snp	7	0/1
chr1	3890558	C1orf174	G	A	367.679	snp	29	0/1
chr1	3890824	C1orf174	G	A	365.514	snp	36	0/1
chr1	3891029	C1orf174	G	C	734.125	snp	23	1/1
chr1	3892600	C1orf174	G	A	11.159	snp	7	0/1
chr1	3892762	C1orf174	C	T	370.479	snp	35	0/1
chr1	3892859	C1orf174	G	A	753.098	snp	49	0/1
chr1	3892956	C1orf174	C	T	497.749	snp	35	0/1
chr1	3893875	C1orf174	G	A	65.7583	snp	2	1/1
chr1	3894325	C1orf174	C	T	59.7377	snp	2	1/1
chr1	3894345	C1orf174	C	T	41.7389	snp	2	1/1
chr1	3894639	C1orf174	A	T	65.7583	snp	2	1/1
chr1	3899944	C1orf174	T	C	84.0803	snp	3	1/1
chr1	3900023	C1orf174	GCCCCCCAACT	GCCCCCAACT	17.2306	del	5	0/1
chr1	3900034	C1orf174	A	C	21.9116	snp	5	0/1
chr1	3900040	C1orf174	G	A	2.18473	snp	5	0/1
chr1	3900119	C1orf174	A	G	161.117	snp	15	0/1
chr1	3900290		G	A	183.376	snp	15	0/1
chr1	3900344		CCC	CACA	16.0623	complex	5	0/1
chr1	3902180	LINC01134	T	C	88.8515	snp	3	1/1
chr1	3910917	LINC01134	C	T	52.5079	snp	2	1/1
chr1	3930802		G	T	61.9893	snp	2	1/1
chr1	3938371		G	A	36.2185	snp	3	0/1
chr1	3943977	LINC01346	C	T	52.5079	snp	2	1/1
chr1	3944202	LINC01346	C	T	65.7583	snp	2	1/1
chr1	3944339	LINC01346	C	G	65.7583	snp	2	1/1
chr1	3944753	LINC01346	T	C	135.198	snp	4	1/1
chr1	3947645	LINC01346	TCCCCCCAAAAAA	TCCCCCAAAAAA	98.1666	del	3	1/1
chr1	3951025	LINC01346	C	A	14.6026	snp	3	0/1
chr1	3953254		G	C	65.7583	snp	2	1/1
chr1	3954215		T	G	32.4509	snp	3	0/1
chr1	3954268		G	T	52.5079	snp	2	1/1
chr1	3954280		T	C	34.4924	snp	2	1/1
chr1	3954432		T	C	109.378	snp	4	1/1
chr1	3954503		TGGTC	TGGGTC	119.464	ins	5	1/1
chr1	3954509		CTTTTGCGGCCAG	CTGAGGACCCAG	103.295	complex	5	1/1
chr1	3956203		ACTTTCTCTTTCTCTTTTTCTTTG	ACTTTCTCTTTTTCTTTG	59.7377	del	2	1/1
chr1	3957490		C	T	65.7583	snp	2	1/1
chr1	3959177		T	C	131.528	snp	4	1/1
chr1	3959320		A	G	59.7377	snp	2	1/1
chr1	3959339		G	A	59.7377	snp	2	1/1
chr1	3959450		A	G	38.2605	snp	2	1/1
chr1	3959490		G	A	38.2605	snp	2	1/1
chr1	3961920		A	G	51.2328	snp	2	1/1
chr1	3963538		A	C	65.7583	snp	2	1/1
chr1	3963676		A	G	135.198	snp	4	1/1
chr1	3968864		G	C	65.7583	snp	2	1/1
chr1	3968877		G	A	65.7583	snp	2	1/1
chr1	3987217		T	C	59.7377	snp	2	1/1
chr1	3988614		A	G	59.7377	snp	2	1/1
chr1	3988795		ATTTTTTTTTTTTGAGA	ATTTTTTTTTTTGAGA	59.7377	del	2	1/1
chr1	3998432		A	G	52.5079	snp	2	1/1
chr1	3999690		T	C	137.694	snp	6	1/1
chr1	3999698		C	A	90.8499	snp	6	0/1
chr1	3999934		C	A	38.2605	snp	2	1/1
chr1	4002783		A	C	59.7377	snp	2	1/1
chr1	4003687		T	G	65.7583	snp	2	1/1
chr1	4003706		C	T	61.9893	snp	2	1/1
chr1	4005559		T	C	101.869	snp	3	1/1
chr1	4005616		T	C	65.7583	snp	2	1/1
chr1	4006107		A	C	70.8444	snp	3	1/1
chr1	4027648		T	G	65.7583	snp	2	1/1
chr1	4030652		T	C	61.9893	snp	2	1/1
chr1	4033741		T	G	61.9893	snp	2	1/1
chr1	4040100		CAAGAC	CAGAC	127.269	del	4	1/1
chr1	4040148		C	T	169.546	snp	5	1/1
chr1	4040231		C	T	61.9893	snp	2	1/1
chr1	4040320		T	C	125.217	snp	4	1/1
chr1	4040328		C	T	125.949	snp	4	1/1
chr1	4040430		A	G	125.31	snp	4	1/1
chr1	4043716		T	A	85.4843	snp	8	0/1
chr1	4043762		T	C	250.462	snp	8	1/1
chr1	4043885		CCCTTCCTTCCTTCCTTCCTTCCTTCCTTCCTTTC	CCCTTCCTTCCTTCCTTCCTTCCTTCCTTTC	60.6587	del,del	4	1/2
chr1	4043885		CCCTTCCTTCCTTCCTTCCTTCCTTCCTTCCTTTC	CCCTTCCTTCCTTCCTTCCTTCCTTTC	60.6587	del,del	4	1/2
chr1	4047285		G	T	26.4377	snp	3	0/1
chr1	4049743		GAG	GG	43.178	del	3	0/1
chr1	4063144		A	T	65.7583	snp	2	1/1
chr1	4065312		TCAC	TCACAC	55.3203	ins	2	1/1
chr1	4065333		TTCACTCACT	TTCACTCACTCACT	52.3349	ins	2	1/1
chr1	4065402		ACACTC	AC	57.4904	del	2	1/1
chr1	4071023		C	T	65.7583	snp	2	1/1
chr1	4073130		A	G	61.9893	snp	2	1/1
chr1	4077960		G	A	17.7345	snp	4	0/1
chr1	4078009		T	C	7.50735	snp	3	1/1
chr1	4078023		C	T	7.16252	snp	3	1/1
chr1	4087028		T	G	63.1935	snp	3	1/1
chr1	4087076		C	G	38.3063	snp	2	1/1
chr1	4093027		T	G	135.319	snp	5	1/1
chr1	4099319		C	T	124.349	snp	4	1/1
chr1	4116046		T	C	55.9687	snp	2	1/1
chr1	4136100		T	G	13.4422	snp	2	1/1
chr1	4136107		A	G	17.5226	snp	2	1/1
chr1	4136138		A	G	9.03999	snp	2	1/1
chr1	4144500		T	C	61.9893	snp	2	1/1
chr1	4144553		T	A	13.2094	snp	4	0/1
chr1	4144573		T	C	11.7252	snp	3	0/1
chr1	4144589		T	C	44.4491	snp	2	1/1
chr1	4146228		C	T	59.7377	snp	2	1/1
chr1	4158699		T	C	65.7583	snp	2	1/1
chr1	4160208		CAAAAAAAAAAAAAAAAAAAAAAAGGAGATGG	CAAAAAAAAAAAAAAAAAAAAGGAGATGG	10.3877	del	3	0/1
chr1	4160351		T	C	65.7583	snp	2	1/1
chr1	4162946		A	G	65.7583	snp	2	1/1
chr1	4171391		G	A	54.4066	snp	2	1/1
chr1	4173657		A	G	59.0216	snp	3	0/1
chr1	4173668		T	C	38.922	snp	3	0/1
chr1	4175708		G	A	36.2185	snp	3	0/1
chr1	4176377		C	T	61.9893	snp	2	1/1
chr1	4194506		TAAAAAAAAAAACCCAG	TAAAAAAAAAACCCAG	61.9893	del	2	1/1
chr1	4214097		T	A	25.1331	snp	6	0/1
chr1	4214103		T	C	125.462	snp	6	1/1
chr1	4214125		C	T	83.6586	snp	4	1/1
chr1	4214137		CTTACCTA	TTTCCCTC	73.8933	complex	4	1/1
chr1	4214206		TTCCTCCTCCTCCTCCTCCTCCTCCTCCTCCTCCTCCTCCTCCTCCA	TTCCTCCTCCTCCTCCTCCTCCTCCTCCTCCTCCTCCTCCTCCA	35.5788	del	3	1/1
chr1	4214462		C	T	131.528	snp	4	1/1
chr1	4214544		A	G	59.7377	snp	2	1/1
chr1	4214569		C	T	55.9687	snp	2	1/1
chr1	4215816		G	C	57.2534	snp	2	1/1
chr1	4231972		G	A	61.9893	snp	2	1/1
chr1	4235616		G	C	61.9893	snp	2	1/1
chr1	4237441		A	G	65.7583	snp	2	1/1
chr1	4251853		T	G	52.5079	snp	2	1/1
chr1	4261628		G	A	59.7377	snp	2	1/1
chr1	4263813		A	C	130.439	snp	4	1/1
chr1	4263864		T	C	122.297	snp	4	1/1
chr1	4289700		G	A	52.5079	snp	2	1/1
chr1	4293166		T	A	36.2185	snp	3	0/1
chr1	4293177		G	A	36.2185	snp	3	0/1
chr1	4294000		A	G	65.7583	snp	2	1/1
chr1	4296331		TCATCCATCCATCCATCCATCCATCCATCCATCCATCCATCC	TCATCCATCCATCCATCCATCCATCCATCCATCCATCCATCCATCC	54.5225	ins	3	1/1
chr1	4296411		T	C	3.81302	snp	3	0/1
chr1	4296745		A	C	61.9893	snp	2	1/1
chr1	4304412		A	G	65.7583	snp	2	1/1
chr1	4304504		A	G	65.7583	snp	2	1/1
chr1	4304622		T	A	65.7583	snp	2	1/1
chr1	4304881		G	C	98.1666	snp	3	1/1
chr1	4318424		TAT	TT	65.7583	del	2	1/1
chr1	4330372		T	C	29.5623	snp	4	0/1
chr1	4385118		G	A	61.9893	snp	2	1/1
chr1	4409375		C	G	26.9194	snp	2	1/1
chr1	4410815		A	G	65.7583	snp	2	1/1
chr1	4411673		A	G	61.9893	snp	2	1/1
chr1	4422550	LINC01777	G	C	65.7583	snp	2	1/1
chr1	4426035		A	G	66.4978	snp	3	1/1
chr1	4426645		T	C	65.7583	snp	2	1/1
chr1	4436457		G	A	65.7583	snp	2	1/1
chr1	4437731		T	C	101.869	snp	3	1/1
chr1	4447182		G	T	61.9893	snp	2	1/1
chr1	4448509		A	G	65.7583	snp	2	1/1
chr1	4453889		T	C	51.2328	snp	2	1/1
chr1	4454022		A	G	58.2203	snp	2	1/1
chr1	4461999		C	T	47.7593	snp	2	1/1
chr1	4464449		G	T	47.7593	snp	2	1/1
chr1	4502692		C	G	52.5079	snp	2	1/1
chr1	4506115		T	C	65.7583	snp	2	1/1
chr1	4509376		T	A	65.7583	snp	2	1/1
chr1	4537901		A	G	65.7583	snp	2	1/1
chr1	4538157		A	G	65.7583	snp	2	1/1
chr1	4551181		G	A	65.7583	snp	2	1/1
chr1	4553961		G	C	65.7583	snp	2	1/1
chr1	4555524		C	G	57.1693	snp	3	1/1
chr1	4563164		CTTTTTTTTTTTTTTTTGTATTTTTAGTAGA	CTTTTTTTTTTTTTTTTTTGTATTTTTAGTAGA	53.4844	ins	2	1/1
chr1	4586425		A	G	65.7583	snp	2	1/1
chr1	4598756		C	T	88.7426	snp	3	1/1
chr1	4624189		G	A	65.7583	snp	2	1/1
chr1	4625162		G	A	65.7583	snp	2	1/1
chr1	4625412		A	G	57.2534	snp	2	1/1
chr1	4628101		G	T	80.3774	snp	3	1/1
chr1	4631122		A	G	65.7583	snp	2	1/1
chr1	4646461		T	C	52.5079	snp	2	1/1
chr1	4652688		C	T	30.201	snp	3	0/1
chr1	4652723		C	T	53.9843	snp	6	0/1
chr1	4652928		C	T	30.201	snp	3	0/1
chr1	4653437		T	C	65.7583	snp	2	1/1
chr1	4666472	AJAP1	G	A	87.8106	snp	3	1/1
chr1	4666722	AJAP1	T	C	26.5679	snp	2	1/1
chr1	4667026	AJAP1	C	T	52.5079	snp	2	1/1
chr1	4667183	AJAP1	A	G	101.869	snp	3	1/1
chr1	4693997	AJAP1	A	G	97.0983	snp	3	1/1
chr1	4704378	AJAP1	A	G	69.4602	snp	3	1/1
chr1	4704422	AJAP1	C	T	31.9661	snp	2	1/1
chr1	4711816	AJAP1	C	A	142.133	snp	15	0/1
chr1	4711993	AJAP1	T	C	424.548	snp	37	0/1
chr1	4712657	AJAP1	G	A	406	snp	26	0/1
chr1	4733979	AJAP1	G	A	61.9893	snp	2	1/1
chr1	4734805	AJAP1	C	T	65.7583	snp	2	1/1
chr1	4743205	AJAP1	G	C	65.7583	snp	2	1/1
chr1	4744292	AJAP1	A	T	45.5378	snp	2	1/1
chr1	4750492	AJAP1	C	T	59.7377	snp	2	1/1
chr1	4763763	AJAP1	G	C	47.7593	snp	2	1/1
chr1	4771133	AJAP1	T	C	65.7583	snp	2	1/1
chr1	4771260	AJAP1	G	A	101.869	snp	3	1/1
chr1	4772083	AJAP1	ATTTTTTTTTTTTAAAAAAAAAG	ATTTTTTTAAAAAAAAAAAG	76.1242	complex	4	1/1
chr1	4774142	AJAP1	G	C	93.3954	snp	3	1/1
chr1	4774169	AJAP1	T	C	113.413	snp	4	1/1
chr1	4774546	AJAP1	T	C	529.722	snp	37	0/1
chr1	4774791	AJAP1	T	C	127.659	snp	5	1/1
chr1	4775315	AJAP1	T	C	61.9893	snp	2	1/1
chr1	4787534	AJAP1	C	T	427.479	snp	37	0/1
chr1	4787785	AJAP1	G	A	1948.7	snp	59	1/1
chr1	4796871		A	G	61.9893	snp	2	1/1
chr1	4853499		T	G	97.0983	snp	3	1/1
chr1	4855226		G	T	70.0823	snp	3	1/1
chr1	4859243		A	G	95.3486	snp	3	1/1
chr1	4866242		C	T	59.7377	snp	2	1/1
chr1	4866890		T	G	101.869	snp	3	1/1
chr1	4868298		T	C	111.228	snp	5	1/1
chr1	4868500		A	T	59.7377	snp	2	1/1
chr1	4873074		T	C	66.1269	snp	4	0/1
chr1	4874907		T	C	65.7583	snp	2	1/1
chr1	4890118		T	C	51.5583	snp	2	1/1
chr1	4925303		C	T	61.9893	snp	2	1/1
chr1	4939548		A	T	83.0775	snp	3	1/1
chr1	4939557		A	G	1.45067	snp	4	0/1
chr1	4939567		A	G	69.6474	snp	4	0/1
chr1	4939578		A	G	19.7589	snp	4	0/1
chr1	4939580		G	A	19.6348	snp	4	0/1
chr1	4939598		ATA	GTG	20.6946	complex	4	0/1
chr1	4939607		GTATG	ATATA	31.2671	complex	4	0/1
chr1	4939627		G	A	15.1128	snp	4	0/1
chr1	4939658		GTG	ATA	59.7377	complex	2	1/1
chr1	4939673		C	T	42.7281	snp	2	1/1
chr1	4984970		G	A	98.1666	snp	3	1/1
chr1	4992033		C	A	47.7593	snp	2	1/1
chr1	4997788		C	T	87.5559	snp	3	1/1
chr1	5000416		T	C	59.7377	snp	2	1/1
chr1	5000443		A	G	61.9893	snp	2	1/1
chr1	5000624		T	C	59.7377	snp	2	1/1
chr1	5018879		T	C	57.2534	snp	2	1/1
chr1	5052164		C	T	61.3661	snp	2	1/1
chr1	5112437		A	G	63.2872	snp	5	1/1
chr1	5114590		C	T	62.448	snp	2	1/1
chr1	5116473		G	A	96.8287	snp	3	1/1
chr1	5131768		G	C	95.5229	snp	4	1/1
chr1	5132165		G	A	88.8515	snp	3	1/1
chr1	5146385		G	A	59.7377	snp	2	1/1
chr1	5163058		T	C	65.7583	snp	2	1/1
chr1	5172557		A	G	52.5079	snp	2	1/1
chr1	5188322		T	C	111.888	snp	10	0/1
chr1	5188388		C	T	4.10966	snp	4	0/1
chr1	5188481		T	C	123.747	snp	4	1/1
chr1	5212260		GAAGAAAGGAAGGAAGGAAGGAAGGAAGAAAT	GAAGAAAGGAAGGAAGGAAGGAAGGAAGGAAGAAAT	36.6252	ins	3	1/1
chr1	5223179		T	C	98.1666	snp	3	1/1
chr1	5242109		C	T	57.2534	snp	2	1/1
chr1	5246490		T	C	68.6055	snp	4	0/1
chr1	5246756		C	G	66.3794	snp	3	1/1
chr1	5246761		A	C	79.415	snp	3	1/1
chr1	5253850		C	T	55.9687	snp	2	1/1
chr1	5262986		G	A	65.7583	snp	2	1/1
chr1	5272757		G	A	130.939	snp	4	1/1
chr1	5278227		T	G	97.0983	snp	3	1/1
chr1	5279827		T	C	55.9687	snp	2	1/1
chr1	5292660		A	G	61.9893	snp	2	1/1
chr1	5298580		G	A	29.4713	snp	4	0/1
chr1	5298656		A	G	32.4509	snp	3	0/1
chr1	5302043		G	T	32.9031	snp	3	0/1
chr1	5302285		A	G	13.5739	snp	5	0/1
chr1	5302568		G	A	61.9893	snp	2	1/1
chr1	5315338		AAAAGAAGGAAAGAAAGAGAGAGAGAAAGAGAC	AAGAAAGAAGGAAAGAAAGAGAGAGAGAAAGAGAC	65.7583	ins	2	1/1
chr1	5315464		G	C	57.8802	snp	4	0/1
chr1	5403877		A	G	114.003	snp	4	1/1
chr1	5428743		G	A	17.9924	snp	3	0/1
chr1	5428888		A	G	4.11891	snp	4	0/1
chr1	5429609		C	G	97.0983	snp	3	1/1
chr1	5435776		G	C	61.9893	snp	2	1/1
chr1	5463494		A	G	27.7199	snp	3	0/1
chr1	5473320		C	T	34.5103	snp	2	1/1
chr1	5479090		G	T	36.2185	snp	3	0/1
chr1	5480747		A	C	93.3954	snp	3	1/1
chr1	5490371		C	T	65.7583	snp	2	1/1
chr1	5490398		T	A	61.9893	snp	2	1/1
chr1	5493836		A	G	65.7583	snp	2	1/1
chr1	5553159		C	T	65.7583	snp	2	1/1
chr1	5555820		C	G	101.869	snp	3	1/1
chr1	5563905		C	T	350.914	snp	28	0/1
chr1	5564458		G	A	59.7377	snp	2	1/1
chr1	5574004		C	T	62.448	snp	2	1/1
chr1	5574017		G	A	62.448	snp	2	1/1
chr1	5577822		G	T	53.4844	snp	2	1/1
chr1	5584642		C	T	65.7583	snp	2	1/1
chr1	5604117		C	A	93.3954	snp	3	1/1
chr1	5604193		CTTTCTCTCA	CTCTCTCA	4.75013	del	4	0/1
chr1	5604204		CTC	CTCTGTC	120.587	ins	5	1/1
chr1	5605453		A	G	65.7583	snp	2	1/1
chr1	5620312		T	C	61.9893	snp	2	1/1
chr1	5629642		A	G	61.9893	snp	2	1/1
chr1	5646184		C	A	75.7121	snp	3	1/1
chr1	5646305		A	G	65.7583	snp	2	1/1
chr1	5646563		T	C	65.7583	snp	2	1/1
chr1	5649525		G	A	65.7583	snp	2	1/1
chr1	5656030		AGAAGGAAGGAAGGA	AGAAGGAAGGA	34.6743	del	3	0/1
chr1	5673712		A	G	22.3948	snp	4	0/1
chr1	5673721		A	C	29.3395	snp	4	0/1
chr1	5673746		A	G	75.106	snp	4	1/1
chr1	5673754		CCACTGTGCCCGGCC	ACACCGCACCCAGCA	82.9051	complex	4	1/1
chr1	5673790		A	T	83.167	snp	4	1/1
chr1	5673803		A	G	75.3855	snp	4	1/1
chr1	5673827		T	C	75.362	snp	4	1/1
chr1	5674114		T	C	54.293	snp	2	1/1
chr1	5674132		T	C	54.293	snp	2	1/1
chr1	5687124		T	G	65.7583	snp	2	1/1
chr1	5691531		A	G	71.1506	snp	3	1/1
chr1	5691719		C	T	65.7583	snp	2	1/1
chr1	5691984		G	A	57.2534	snp	2	1/1
chr1	5700440		A	G	166.535	snp	5	1/1
chr1	5706219		G	A	61.9893	snp	2	1/1
chr1	5710642		A	G	182.694	snp	6	1/1
chr1	5712338		A	G	61.9385	snp	2	1/1
chr1	5720185		C	G	75.7121	snp	3	1/1
chr1	5730491		ATGAGTGAGTGAGTGAGTGAGTGAGTGAGTGAGT	ATGAGTGAGTGAGTGAGTGAGTGAGTGAGT	32.9015	del	3	1/1
chr1	5735013		T	A	65.7583	snp	2	1/1
chr1	5736925		G	A	65.7583	snp	2	1/1
chr1	5737597		T	A	100.142	snp	4	1/1
chr1	5737632		AGGATGGATGGATGGATGGATGGATGGATGGATGGATGGATG	AGGATGGATGGATGGATGGATGGATGGATG	30.887	del	3	1/1
chr1	5742155		A	G	65.7583	snp	2	1/1
chr1	5742316		C	T	65.7583	snp	2	1/1
chr1	5743560		T	C	87.5559	snp	3	1/1
chr1	5747530		AGGGGGGAGGAGGGAGGAGGGCA	AGGGGGAGGAGGGAGGAGGGCA	102.687	del	6	1/1
chr1	5747614		GAGGA	AAGGG	36.4721	complex	4	0/1
chr1	5747628		C	G	58.7646	snp	4	1/1
chr1	5747647		A	G	18.418	snp	2	1/1
chr1	5747658		A	G	11.1058	snp	2	1/1
chr1	5750551		TTGTCTGTCTGTCTGTCTGTCTGTCTGTCT	TTGTCTGTCTGTCTGTCTGTCTGTCT	139.546	del	5	1/1
chr1	5752034		T	C	65.7583	snp	2	1/1
chr1	5754691		TCCCCAAAG	TCCCAAAG	62.8125	del	3	1/1
chr1	5757205		C	G	59.7377	snp	2	1/1
chr1	5781092		TCAG	TCACAG	89.8109	ins	3	1/1
chr1	5782722		A	G	65.7583	snp	2	1/1
chr1	5784925		AGTGTGTGTGTGGGGGGGGGGGTGGGCGGC	AGTGTGTGTGTGTGGGGGGAGGGGGGGGCGGC	57.2534	complex	2	1/1
chr1	5787179		C	T	59.7377	snp	2	1/1
chr1	5798883		G	T	65.7583	snp	2	1/1
chr1	5813711		A	G	238.013	snp	17	0/1
chr1	5813879		GTTTTTTTTTTTACAA	GTTTTTTTTTTACAA	45.6288	del	6	0/1
chr1	5815158		C	T	43.9904	snp	2	1/1
chr1	5827612		A	G	65.7583	snp	2	1/1
chr1	5829058		G	A	65.7583	snp	2	1/1
chr1	5829123		C	T	57.2534	snp	2	1/1
chr1	5834744		ACCCCCCAG	ACCCCCCCAG	65.7583	ins	2	1/1
chr1	5841369		A	G	65.7583	snp	2	1/1
chr1	5846277		T	C	53.4844	snp	2	1/1
chr1	5848215		A	G	63.5934	snp	3	1/1
chr1	5848362		C	T	47.7593	snp	2	1/1
chr1	5863728	NPHP4	T	G	28.9153	snp	9	0/1
chr1	5864686	NPHP4	T	C	67.5607	snp	6	0/1
chr1	5865070	NPHP4	G	A	365.948	snp	18	0/1
chr1	5865311	NPHP4	G	A	127.668	snp	15	0/1
[truncated: 421,808+ more rows]
