# Supplementary material for: Targeting DLBCL by mutation-specific disruption of cancer-driving oncogenes
Source: Front Genome Ed. 2024 Oct 14;6:1427322. doi: 10.3389/fgeed.2024.1427322 (PMC11513324; doi:10.3389/fgeed.2024.1427322)
Supplement: Supplementary file 2 [file Table3.XLSX]

## Sheet: crRNAs
Date	20.10.21
This list contains all the variants for CD79B, EZH2, mTOR, MYC, PAX5 for which crRNA are available (due to PAM). This is an overview list which is updated everytime we verify a variant and order crRNA.
Gene	Chr	Variant	Wild-type Design	Variant Design	Start	End	Strand	Variant Position	Distance to PAM	IDT - On Target	IDT - Off Target	CLC - Homozygous	Creating new PAM?	Variants in exon?	Primer F	Primer R	Primers name	crRNA already ordered	CrRNA code	Mutation verified OCI_ly3	Mutation verified BJAB	Note
CD79B	17	A>T	TGATCaCCTTGTCCAGCAGCAGG	TGATCtCCTTGTCCAGCAGCAGG	63929763	63929785	+	63929768	14	35	0		No
CD79B	17	T>A	ACAAGGtGATCAGGGGACGGGGG	ACAAGGaGATCAGGGGACGGGGG	63929774	63929752	-	63929768	13	52	0		No
CD79B	17	T>A	GACAAGGtGATCAGGGGACGGGG	GACAAGGaGATCAGGGGACGGGG	63929775	63929753	-	63929768	12	50	0		No
CD79B	17	T>A	GGACAAGGtGATCAGGGGACGGG	GGACAAGGaGATCAGGGGACGGG	63929776	63929754	-	63929768	11	45	0		No
CD79B	17	T>A	TGGACAAGGtGATCAGGGGACGG	TGGACAAGGaGATCAGGGGACGG	63929777	63929755	-	63929768	10	42	0		No
CD79B	17	T>A	CTGCTGGACAAGGtGATCAGGGG	CTGCTGGACAAGGaGATCAGGGG	63929781	63929759	-	63929768	6	61	0		No
CD79B	17	T>A	GCTGCTGGACAAGGtGATCAGGG	GCTGCTGGACAAGGaGATCAGGG	63929782	63929760	-	63929768	5	69	0		No	YES; variant 2 bp downstream exon 4	TCTTGTGGTGATGGTCATGG	CACCTACAGACCACTTCACTTC
CD79B	17	T>A	TGCTGCTGGACAAGGtGATCAGG	TGCTGCTGGACAAGGaGATCAGG	63929783	63929761	-	63929768	4	67	0		No
CD79B	17	G>A	AGTCCTTGCTTCTCAGGgTGTGG	AGTCCTTGCTTCTCAGGaTGTGG	63930488	63930510	+	63930505	2	32	0		No
CD79B	17	G>A	GTCCTTGCTTCTCAGGgTGTGGG	GTCCTTGCTTCTCAGGaTGTGGG	63930489	63930511	+	63930505	3	36	0		No
CD79B	17	G>A	TGCTTCTCAGGgTGTGGGACAGG	TGCTTCTCAGGaTGTGGGACAGG	63930494	63930516	+	63930505	8	40	0		No
CD79B	17	G>A	TCTCAGGgTGTGGGACAGGCAGG	TCTCAGGaTGTGGGACAGGCAGG	63930498	63930520	+	63930505	12	9	0		No
CD79B	17	G>A	CAGGgTGTGGGACAGGCAGGAGG	CAGGaTGTGGGACAGGCAGGAGG	63930501	63930523	+	63930505	15	12	0		No
CD79B	17	C>T	GTCCCACAcCCTGAGAAGCAAGG	GTCCCACAtCCTGAGAAGCAAGG	63930513	63930491	-	63930505	11	45	0		No	YES; variant 119 bp upstream exon 3	GGGAGACTGAGGATTTCAAGC	CCATGACCATCACCACAAGA
CD79B	17	T>C	TACTGGCTCAGCTGCTGGGtGGG	TACTGGCTCAGCTGCTGGGcGGG	63931375	63931397	+	63931394	0	15	0		No	YES; exon 2	TGTCCCTCCTGTCTCATTCA	GCATGACTTCCCTCTATCATCC
CD79B	17	T>T	TACTGGCTCAGCTGCTGGGTGGG	TACTGGCTCAGCTGCTGGGTGGG	63931375	63931397	+	63931394	19	29	5		No
CD79B	17	T>C	TGGCTCAGCTGCTGGGtGGGAGG	TGGCTCAGCTGCTGGGcGGGAGG	63931378	63931400	+	63931394	3	0	0		No
CD79B	17	T>T	TGGCTCAGCTGCTGGGTGGGAGG	TGGCTCAGCTGCTGGGTGGGAGG	63931378	63931400	+	63931394	19	0	0		No
CD79B	17	T>C	AGCTGCTGGGtGGGAGGAAGTGG	AGCTGCTGGGcGGGAGGAAGTGG	63931384	63931406	+	63931394	9	7	0		No
CD79B	17	T>T	AGCTGCTGGGTGGGAGGAAGTGG	AGCTGCTGGGTGGGAGGAAGTGG	63931384	63931406	+	63931394	19	20	0		No
CD79B	17	T>C	GCTGCTGGGtGGGAGGAAGTGGG	GCTGCTGGGcGGGAGGAAGTGGG	63931385	63931407	+	63931394	10	13	0		No
CD79B	17	T>T	GCTGCTGGGTGGGAGGAAGTGGG	GCTGCTGGGTGGGAGGAAGTGGG	63931385	63931407	+	63931394	19	29	0		No
CD79B	17	T>C	GCTGGGtGGGAGGAAGTGGGCGG	GCTGGGcGGGAGGAAGTGGGCGG	63931388	63931410	+	63931394	13	0	0		No
CD79B	17	T>T	GCTGGGTGGGAGGAAGTGGGCGG	GCTGGGTGGGAGGAAGTGGGCGG	63931388	63931410	+	63931394	19	10	0		No
CD79B	17	T>C	CTGGGtGGGAGGAAGTGGGCGGG	CTGGGcGGGAGGAAGTGGGCGGG	63931389	63931411	+	63931394	14	11	0		No
CD79B	17	T>T	CTGGGTGGGAGGAAGTGGGCGGG	CTGGGTGGGAGGAAGTGGGCGGG	63931389	63931411	+	63931394	19	22	0		No
CD79B	17	T>C	TGGGtGGGAGGAAGTGGGCGGGG	TGGGcGGGAGGAAGTGGGCGGGG	63931390	63931412	+	63931394	15	2	0		No
CD79B	17	T>T	TGGGTGGGAGGAAGTGGGCGGGG	TGGGTGGGAGGAAGTGGGCGGGG	63931390	63931412	+	63931394	19	13	0		No
EZH2	7	G>G	AGGCAGCTGTTTCAGAGGAGGGG	AGGCAGCTGTTTCAGAGGAGGGG	148807606	148807628	+	148807625	19	28	0		No
EZH2	7	G>G	GGCAGCTGTTTCAGAGGAGGGGG	GGCAGCTGTTTCAGAGGAGGGGG	148807607	148807629	+	148807625	19	23	0		No
EZH2	7	G>G	GCAGCTGTTTCAGAGGAGGGGGG	GCAGCTGTTTCAGAGGAGGGGGG	148807608	148807630	+	148807625	19	11	0		No
EZH2	7	G>G	GCTGTTTCAGAGGAGGGGGGAGG	GCTGTTTCAGAGGAGGGGGGAGG	148807611	148807633	+	148807625	19	3	0		No
EZH2	7	G>G	GTTTCAGAGGAGGGGGGAGGAGG	GTTTCAGAGGAGGGGGGAGGAGG	148807614	148807636	+	148807625	19	0	0		No
EZH2	7	G>A	ACGAGTgAGCATGCAGCATGCGG	ACGAGTaAGCATGCAGCATGCGG	148808766	148808788	+	148808772	13	43	19		No		CTAGCATGATCTCTAAGGGCTTT	CTAAAGTGGGCCCTTCACTC
EZH2	7	C>T	GCATGCTGCATGCTcACTCGTGG	GCATGCTGCATGCTtACTCGTGG	148808786	148808764	-	148808772	5	38	0		No
EZH2	7	A>G	CTCAAGCaATCCACCTGCCTCGG	CTCAAGCgATCCACCTGCCTCGG	148811382	148811404	+	148811389	12	64	0		No		TATTGCTGGCACCATCTGAC	TGAGCTGGTTCCAAACTGAAG
EZH2	7	T>C	GATtGCTTGAGCTCAGGAGTTGG	GATcGCTTGAGCTCAGGAGTTGG	148811392	148811370	-	148811389	16	52	0		No
EZH2	7	A>G	CACAATCaCATCATCAAAAAAGG	CACAATCgCATCATCAAAAAAGG	148811734	148811756	+	148811741	12	36	0		No		TCATTGCAGAGGACCAACAC	AGTGCAGTGGCACAAACA
EZH2	7	A>A	CACAATCACATCATCAAAAAAGG	CACAATCACATCATCAAAAAAGG	148811734	148811756	+	148811741	19	39	0		No
EZH2	7	A>G	AATCaCATCATCAAAAAAGGAGG	AATCgCATCATCAAAAAAGGAGG	148811737	148811759	+	148811741	15	36	0		No
EZH2	7	A>A	AATCACATCATCAAAAAAGGAGG	AATCACATCATCAAAAAAGGAGG	148811737	148811759	+	148811741	19	41	0		No
EZH2	7	A>G	ATCaCATCATCAAAAAAGGAGGG	ATCgCATCATCAAAAAAGGAGGG	148811738	148811760	+	148811741	16	41	0		No
EZH2	7	A>A	ATCACATCATCAAAAAAGGAGGG	ATCACATCATCAAAAAAGGAGGG	148811738	148811760	+	148811741	19	48	0		No
EZH2	7	C>A	AGcGTCTCGCTCTGTCGCCCAGG	AGaGTCTCGCTCTGTCGCCCAGG	148843619	148843641	+	148843621	17	40	0		No		CAGGTCTTAAACTTATACTCCCATTTG	GCCGAGACTGCACCATT
EZH2	7	T>C	TAGTAATTATCATCAtCTTTTGG	TAGTAATTATCATCAcCTTTTGG	148846448	148846426	-	148846433	4	78	0	Homo	No		CCTGCTTTACAGGTGTTATACATTT	TCTACCATAGATTTACTGCCTTTCT
EZH2	7	A>G	TTCCAATAGCATAAACCAAAAGA	TTCCAATAGCATAAACCAAAAGg			+	148846433		49	0	Homo	Yes		CCTGCTTTACAGGTGTTATACATTT	TCTACCATAGATTTACTGCCTTTCT
EZH2	7	A>A	ACTCTTAAAAAAAAAAATGAAGG	ACTCTTAAAAAAAAAAATGAAGG	148846596	148846618	+	148846602	19	31	0		No
EZH2	7	A>A	TAAAAAAAAAAATGAAGGAGAGG	TAAAAAAAAAAATGAAGGAGAGG	148846601	148846623	+	148846602	19	33	0		No
EZH2	7	C>G	TCAGcAGTTCGAGACTAGCTTGG	TCAGgAGTTCGAGACTAGCTTGG	148879013	148879035	+	148879017	15	36	0		No		CTCCCAAAGTGGTGGGATTATAG	TTTGTTAATTCGCCTGTTGGC
EZH2	7	C>G	CAGGCGGATCATCTGAGGTCAGC	CAGGCGGATCATCTGAGGTCAGg			+	148879017		21	0		Yes		CTCCCAAAGTGGTGGGATTATAG	TTTGTTAATTCGCCTGTTGGC
MTOR		T>C	TTCTGAGGTTAGCTGATTCTTGA	TTCTGAGGTTAGCTGATTCTTGg				11127836		56	28	Homo	Yes		CAAGATTCTGAAGAACATGTGTGAG	GTGAGAGGAGAGACGAGATGA		mTOR_mut016_crRNA1 not ordered
MTOR	1	G>A	GGGAGGAAGGCATTgGGCTCAGG	GGGAGGAAGGCATTaGGCTCAGG	11228547	11228569	+	11228561	5	31	0	Homo	No
MTOR	1	G>A	GGAGGAAGGCATTgGGCTCAGGG	GGAGGAAGGCATTaGGCTCAGGG	11228548	11228570	+	11228561	6	41	0	Homo	No	100 bp after exon 19	CCTTGATGGTGAGAGGCTATTC	TCCCGAGTAGCTGGGATTATAG		mTOR_mut006_crRNA1	Cr039	Yes	Sequencing not done
MTOR	1	G>A	GAGGAAGGCATTgGGCTCAGGGG	GAGGAAGGCATTaGGCTCAGGGG	11228549	11228571	+	11228561	7	29	0	Homo	No
MTOR	1	G>A	CACAGACTCGAATGACgTTAAGG	CACAGACTCGAATGACaTTAAGG	11228685	11228707	+	11228701	3	46	0	Homo	No
MTOR	1	G>A	TCGAATGACgTTAAGGAACGTGG	TCGAATGACaTTAAGGAACGTGG	11228692	11228714	+	11228701	10	70	48	Homo	No	YES; exon 19	GTCATGCCATGTGTAGCTCTAA	AGTCTCACTCTGTCGTCCAA
MTOR	1	G>A	CGAATGACgTTAAGGAACGTGGG	CGAATGACaTTAAGGAACGTGGG	11228693	11228715	+	11228701	11	76	55	Homo	No		CCATGTGTAGCTCTAACACTCTC	CAAGGGATTCTCCTGCCTTAG	Yes	mTOR_mut004_cr001	Cr019	Yes
MTOR	1	C>T	cGTCATTCGAGTCTGTGATGGGG	tGTCATTCGAGTCTGTGATGGGG	11228701	11228679	-	11228701	19	60	0	Homo	No
MTOR	1	C>T	AcGTCATTCGAGTCTGTGATGGG	AtGTCATTCGAGTCTGTGATGGG	11228702	11228680	-	11228701	18	39	0	Homo	No
MTOR	1	A>G	CCCCTAGCCCTTGTCAGGCaGGG	CCCCTAGCCCTTGTCAGGCgGGG	11259511	11259533	+	11259530	0	16	7	Homo	No		CTCCCAAACTGCTCAAGGTAT	CCCACACATCCCACAATGA	Yes	same as mTOR_mut007		Yes	No
MTOR	1	A>G	CCCTAGCCCTTGTCAGGCaGGGG	CCCTAGCCCTTGTCAGGCgGGGG	11259512	11259534	+	11259530	1	11	10	Homo	No
MTOR	1	A>G	TCAGGCaGGGGATTCTAAAAAGG	TCAGGCgGGGGATTCTAAAAAGG	11259524	11259546	+	11259530	13	24	36	Homo	No
MTOR	1	T>C	CCtGCCTGACAAGGGCTAGGGGG	CCcGCCTGACAAGGGCTAGGGGG	11259532	11259510	-	11259530	17	20	22	Homo	No
MTOR	1	T>C	CCCtGCCTGACAAGGGCTAGGGG	CCCcGCCTGACAAGGGCTAGGGG	11259533	11259511	-	11259530	16	30	26	Homo	No
MTOR	1	T>C	CCCCtGCCTGACAAGGGCTAGGG	CCCCcGCCTGACAAGGGCTAGGG	11259534	11259512	-	11259530	15	24	41	Homo	No
MTOR	1	T>C	TCCCCtGCCTGACAAGGGCTAGG	TCCCCcGCCTGACAAGGGCTAGG	11259535	11259513	-	11259530	14	32	0	Homo	No
MTOR	1	T>C	TAGAATCCCCtGCCTGACAAGGG	TAGAATCCCCcGCCTGACAAGGG	11259540	11259518	-	11259530	9	44	53	Homo	No		AGTTCTCACATCAACCCATGAA	TTTCCTCATTCCGGCTCTTTAG		mTOR_mut007_crRNA1	Cr035	Yes	No
MTOR	1	T>C	TTAGAATCCCCtGCCTGACAAGG	TTAGAATCCCCcGCCTGACAAGG	11259541	11259519	-	11259530	8	35	59	Homo	No		AGTTCTCACATCAACCCATGAA	TTTCCTCATTCCGGCTCTTTAG		Decide later		Yes	No
MTOR	1	C>T	TAACTATCACCCGGGTGcGGTGG	TAACTATCACCCGGGTGtGGTGG	11110703	11110681	-	11110686	2	56	0	Homo	No					mTOR_mut015_crRNA1 not ordered
MTOR	1	G>A	GCTGAATTAACTGCgATGGCAGG	GCTGAATTAACTGCaATGGCAGG	11145015	11144993	-	11145001	5	44	0	Homo	No
MTOR	1	G>A	GGATGCTGAATTAACTGCgATGG	GGATGCTGAATTAACTGCaATGG	11145019	11144997	-	11145001	1	79	0	Homo	No	YES; Exon 33	GCCCTTGCCACCTAAGATTT	GTATGCAAGCCAAGCAATACAC	Yes	mTOR_mut003_cr001	Cr025
MTOR	1	A>G	aATGGTGGGGACCAGGAGATAGG	gATGGTGGGGACCAGGAGATAGG	11218068	11218046	-	11218068	19	30	0	Homo	No
MTOR	1	A>G	TTTGGGGaATGGTGGGGACCAGG	TTTGGGGgATGGTGGGGACCAGG	11218075	11218053	-	11218068	12	25	0	Homo	No
MTOR	1	A>G	ATTCAATTTGGGGaATGGTGGGG	ATTCAATTTGGGGgATGGTGGGG	11218081	11218059	-	11218068	6	40	0	Homo	No
MTOR	1	A>G	GATTCAATTTGGGGaATGGTGGG	GATTCAATTTGGGGgATGGTGGG	11218082	11218060	-	11218068	5	37	0	Homo	No
MTOR	1	A>G	TGATTCAATTTGGGGaATGGTGG	TGATTCAATTTGGGGgATGGTGG	11218083	11218061	-	11218068	4	36	0	Homo	No
MTOR	1	A>G	TAGTGATTCAATTTGGGGaATGG	TAGTGATTCAATTTGGGGgATGG	11218086	11218064	-	11218068	1	50	0	Homo	No		GGAGTACAATGGTGTGACCTTAG	CTCCCAAAGTGCTGCGATTA		mTOR_mut008_cRNA1
MTOR	1	C>T	CCCcATACAAATATGTATAGTGG	CCCtATACAAATATGTATAGTGG	11218103	11218125	+	11218106	16	40	0	Homo	No
MTOR	1	G>A	CCACTATACATATTTGTATgGGG	CCACTATACATATTTGTATaGGG	11218125	11218103	-	11218106	0	40	0	Homo	No		GGAGTACAATGGTGTGACCTTAG	CTCCCAAAGTGCTGCGATTA		mTOR_mut010_crRNA1
MTOR	1	A>G	GCCCGTTCTCAATGAGCCaCTGG	GCCCGTTCTCAATGAGCCgCTGG	11249910	11249932	+	11249928	1	25	0	Homo	No
MTOR	1	A>G	CCCGTTCTCAATGAGCCaCTGGG	CCCGTTCTCAATGAGCCgCTGGG	11249911	11249933	+	11249928	2	31	0	Homo	No
MTOR	1	C>T	TGAGTGCCGGCCAGGCAcGGTGG	TGAGTGCCGGCCAGGCAtGGTGG	11257246	11257268	+	11257263	2	14	0	Homo	No
MTOR	1	A>G	ACACGGACGCTaGTGTTCCCTGG	ACACGGACGCTgGTGTTCCCTGG	11262088	11262110	+	11262099	8	55	30	Homo	No	357 bp downstream exon 1	GCGTAATGTCCAGACCCA	CCAAGAAGAAGACTGCAGAAAG		mTOR_mut011_cr001	Cr037	Yes	Sequencing not done	Ordered cr001 and cr002 as the later creates new PAM
MTOR	1	A>G	CAAGGGGCTGACACGGACGCTaG	CAAGGGGCTGACACGGACGCTgG				11262099	-2	54	72	homo	Yes				Primers same as mut011	mTOR_mut011_cr002	Cr038	Yes	Sequencing not done	Ordered cr001 and cr002 as the later creates new PAM
MTOR	1	A>G	CACGGACGCTaGTGTTCCCTGGG	CACGGACGCTgGTGTTCCCTGGG	11262089	11262111	+	11262099	9	55	8	Homo	No
MTOR	1	A>G	ACGGACGCTaGTGTTCCCTGGGG	ACGGACGCTgGTGTTCCCTGGGG	11262090	11262112	+	11262099	10	56	21	Homo	No		CAAGGGGCTGACACGGACGCTAG	ACACCTATCCCAAGTATGTTCAG
MTOR	1	C>G	TAGAGGAATAcTTATCTCACAGG	TAGAGGAATAgTTATCTCACAGG	11265474	11265452	-	11265464	9	75	0	Homo	No					mTOR_mut014_crRNA1 not ordered
MTOR	1	ACCCCCCCAACCCCCCGACA>ACCCCCCAACCCCCCGACA	cccccaaccccccgacaAAAGTG	ccccaaccccccgacaAAAGTGG	11193952	11193974	+	11193949	4	37	24	Homo	No
MTOR	1	ACCCCCCCAACCCCCCGACA>ACCCCCCAACCCCCCGACA	ccccaaccccccgacaAAAGTGG	cccaaccccccgacaAAAGTGGG	11193953	11193975	+	11193949	5	39	64	Homo	No
MTOR	1	ACCCCCCCAACCCCCCGACA>ACCCCCCAACCCCCCGACA	cccaaccccccgacaAAAGTGGG	ccaaccccccgacaAAAGTGGGG	11193954	11193976	+	11193949	6	41	71	Homo	No					? Decide later
MTOR	1	ACCCCCCCAACCCCCCGACA>ACCCCCCAACCCCCCGACA	ccccgacaAAAGTGGGGCTGCAG	cccgacaAAAGTGGGGCTGCAGG	11193961	11193983	+	11193949	13	39	52	Homo	No
MTOR	1	ACCCCCCCAACCCCCCGACA>ACCCCCCAACCCCCCGACA	cgacaAAAGTGGGGCTGCAGGTG	gacaAAAGTGGGGCTGCAGGTGG	11193964	11193986	+	11193949	16	46	0	Homo	No
MTOR	1	ACCCCCCCAACCCCCCGACA>ACCCCCCAACCCCCCGACA	gacaAAAGTGGGGCTGCAGGTGG	acaAAAGTGGGGCTGCAGGTGGG	11193965	11193987	+	11193949	17	52	0	Homo	No
MTOR	1	TAGAAAA>TAGAAATA	aAGAGCTCTGAACATGGGATTGG	aAGAGCTCTGAACATGGGATTGG	11254600	11254578	-	11254600	19	62	7	Homo	No
MTOR	1	TAGAAAA>TAGAAATA	agaaaaAGAGCTCTGAACATGGG	gaaataAGAGCTCTGAACATGGG	11254605	11254583	-	11254600	14	76	0	Homo	No		CGGCCAACTTTGTACCTTCT	CCTCCCAAAGTGCTGTGATTA		mTOR_mut012_crRNA1
MTOR	1	TAGAAAA>TAGAAATA	tagaaaaAGAGCTCTGAACATGG	agaaataAGAGCTCTGAACATGG	11254606	11254584	-	11254600	13	65	0	Homo	No
MTOR	1	GCACAAG>GCACAG	cacaagGGAACTAGTACAGTTGG	gcacagGGAACTAGTACAGTTGG	11250623	11250601	-	11250618	14	50	0	Homo	No
MTOR	1	GCACAAG>GCACAG	GAGACTGGGTGAGAAgcacaagG	TGAGACTGGGTGAGAAgcacagG	11250639	11250617	-	11250618	0	75	0	Homo	No	middle of exon 6 n 7	GGGAAGCGGGAAGCTATAAG	CCTGGCTTCTCAGACTCTAAAC		mTOR_mut013_crRNA1	Cr036	Yes	No
MTOR	1	GTCTCAAAAAAAAAAAAAAG>GTCTCAAAAAAAAAAAAAAAG	aaaaaaaaaagAAGAGTTCCGGG	aaaaaaaaaagAAGAGTTCCGGG	11238776	11238754	-	11238766	9	34	0	Homo	No
MTOR	1	GTCTCAAAAAAAAAAAAAAG>GTCTCAAAAAAAAAAAAAAAG	aaaaaaaaaaagAAGAGTTCCGG	aaaaaaaaaaagAAGAGTTCCGG	11238777	11238755	-	11238766	8	33	0	Homo	No
MYC	8	G>T	GGTGGGGGgTAATCCAGAACTGG	GGTGGGGGtTAATCCAGAACTGG	127736769	127736791	+	127736777	11	39	35		No
MYC	8	G>T	GGGgTAATCCAGAACTGGATCGG	GGGtTAATCCAGAACTGGATCGG	127736774	127736796	+	127736777	16	69	26		No		GGAGGCTATTCTGCCCATTT	ACCACGTCCTAACACCTCTA
MYC	8	G>T	GGgTAATCCAGAACTGGATCGGG	GGtTAATCCAGAACTGGATCGGG	127736775	127736797	+	127736777	17	59	23		No
MYC	8	G>T	GgTAATCCAGAACTGGATCGGGG	GtTAATCCAGAACTGGATCGGGG	127736776	127736798	+	127736777	18	51	53		No
MYC	8	G>A	CCCTTgCATCCTGAGCTCCTTGG	CCCTTaCATCCTGAGCTCCTTGG	127736994	127737016	+	127736999	14	41	0		No
MYC	8	C>T	CAAGGAGCTCAGGATGcAAGGGG	CAAGGAGCTCAGGATGtAAGGGG	127737015	127736993	-	127736999	3	59	0		No
MYC	8	C>T	CCAAGGAGCTCAGGATGcAAGGG	CCAAGGAGCTCAGGATGtAAGGG	127737016	127736994	-	127736999	2	75	0		No
MYC	8	C>T	TCCAAGGAGCTCAGGATGcAAGG	TCCAAGGAGCTCAGGATGtAAGG	127737017	127736995	-	127736999	1	57	0		No
MYC	8	T>C	AAGTTCATAGGtGATTGCTCAGG	AAGTTCATAGGcGATTGCTCAGG	127741019	127740997	-	127741008	8	57	32		No
MYC	8	T>T	AAGTTCATAGGTGATTGCTCAGG	AAGTTCATAGGTGATTGCTCAGG	127741019	127740997	-	127741008	19	81	58		No
PAX5	9	C>T	GAcGGGATTGGGGAGCTGCTGGG	GAtGGGATTGGGGAGCTGCTGGG	36836223	36836201	-	36836221	17	23	0		No	YES; Exon 10	AATGTCCATGGGCCAAACT	TCAGAGCAGCCTCTCGAT
PAX5	9	C>T	GGAcGGGATTGGGGAGCTGCTGG	GGAtGGGATTGGGGAGCTGCTGG	36836224	36836202	-	36836221	16	17	0		No
PAX5	9	C>T	AGGCGCTGGGGAcGGGATTGGGG	AGGCGCTGGGGAtGGGATTGGGG	36836233	36836211	-	36836221	7	0	0		No
PAX5	9	C>T	GAGGCGCTGGGGAcGGGATTGGG	GAGGCGCTGGGGAtGGGATTGGG	36836234	36836212	-	36836221	6	10	0		No
PAX5	9	C>T	AGAGGCGCTGGGGAcGGGATTGG	AGAGGCGCTGGGGAtGGGATTGG	36836235	36836213	-	36836221	5	7	0		No
PAX5	9	C>T	AGGTCAGAGGCGCTGGGGAcGGG	AGGTCAGAGGCGCTGGGGAtGGG	36836240	36836218	-	36836221	0	0	0		No
PAX5	9	G>A	GGCGGCAGCGCTATAATAgTAGG	GGCGGCAGCGCTATAATAaTAGG	36840608	36840630	+	36840626	1	9	80	Homo	No
PAX5	9	G>A	GCGGCAGCGCTATAATAgTAGGG	GCGGCAGCGCTATAATAaTAGGG	36840609	36840631	+	36840626	2	11	66	Homo	No
PAX5	9	G>A	CGGCAGCGCTATAATAgTAGGGG	CGGCAGCGCTATAATAaTAGGGG	36840610	36840632	+	36840626	3	6	50	Homo	No
PAX5	9	G>A	GGCAGCGCTATAATAgTAGGGGG	GGCAGCGCTATAATAaTAGGGGG	36840611	36840633	+	36840626	4	15	32	Homo	No
PAX5	9	G>A	CTATAATAgTAGGGGGAGCCTGG	CTATAATAaTAGGGGGAGCCTGG	36840618	36840640	+	36840626	11	9	23	Homo	No
PAX5	9	C>T	GGATGCTTACAAAGGGCcGAAGG	GGATGCTTACAAAGGGCtGAAGG	36848128	36848150	+	36848145	2	70	0		No
PAX5	9	C>T	GATGCTTACAAAGGGCcGAAGGG	GATGCTTACAAAGGGCtGAAGGG	36848129	36848151	+	36848145	3	44	0		No
PAX5	9	C>T	CACATGCTCGcGCTCCTCCTCGG	CACATGCTCGtGCTCCTCCTCGG	36848379	36848401	+	36848389	9	55	0		No
PAX5	9	C>T	ACATGCTCGcGCTCCTCCTCGGG	ACATGCTCGtGCTCCTCCTCGGG	36848380	36848402	+	36848389	10	53	0		No
PAX5	9	C>T	cGCTCCTCCTCGGGCCTCTCTGG	tGCTCCTCCTCGGGCCTCTCTGG	36848389	36848411	+	36848389	19	23	0		No
PAX5	9	C>T	ACAGCTCCCAATTCCTTcATAGG	ACAGCTCCCAATTCCTTtATAGG	36848907	36848929	+	36848924	2	53	0		No
PAX5	9	G>A	GCACATCCTATgAAGGAATTGGG	GCACATCCTATaAAGGAATTGGG	36848935	36848913	-	36848924	8	60	0		No
PAX5	9	G>A	GGCACATCCTATgAAGGAATTGG	GGCACATCCTATaAAGGAATTGG	36848936	36848914	-	36848924	7	70	0		No
PAX5	9	G>A	GACTTAGGCACATCCTATgAAGG	GACTTAGGCACATCCTATaAAGG	36848942	36848920	-	36848924	1	61	12		No
PAX5	9	A>G	GGGGACAGGGTAGaGGATGGTGG	GGGGACAGGGTAGgGGATGGTGG	36848973	36848951	-	36848960	6	10	0		No
PAX5	9	A>G	GGTGGGGACAGGGTAGaGGATGG	GGTGGGGACAGGGTAGgGGATGG	36848976	36848954	-	36848960	3	15	0		No
PAX5	9	T>C	TAGAAAGGTGGGGACAGGGTAGA	TAGAAAGGTGGGGACAGGGTAGg			+	36848960		37	0		Yes		CTCATTGTCTGCTGTGGACT	GTCAGGGTGTCAGGTTCTG				Yes
PAX5	9	G>A	CCTTACAGTGGTGAATgTAGAGG	CCTTACAGTGGTGAATaTAGAGG	36848984	36849006	+	36849000	3	56	0		No
PAX5	9	G>A	GTGGTGAATgTAGAGGTCCTTGG	GTGGTGAATaTAGAGGTCCTTGG	36848991	36849013	+	36849000	10	57	0		No
PAX5	9	C>T	CCTCTAcATTCACCACTGTAAGG	CCTCTAtATTCACCACTGTAAGG	36849006	36848984	-	36849000	13	52	0		No
PAX5	9	C>T	cGCCTCCAATCCCAGTACTTTGG	tGCCTCCAATCCCAGTACTTTGG	36863848	36863870	+	36863848	19	59	0		No
PAX5	9	G>A	GAGGCgTGAGCCACTGCGCCCGG	GAGGCaTGAGCCACTGCGCCCGG	36863853	36863831	-	36863848	14	42	0		No
PAX5	9	G>A	gGGGTTTCACCATGTTGGCCAGG	aGGGTTTCACCATGTTGGCCAGG	36863937	36863915	-	36863937	19	49	0		No
PAX5	9	G>A	GAGACgGGGTTTCACCATGTTGG	GAGACaGGGTTTCACCATGTTGG	36863942	36863920	-	36863937	14	57	0		No
PAX5	9	A>G	TCACAGAGACGAGGCCaGAGAGG	TCACAGAGACGAGGCCgGAGAGG	36864856	36864878	+	36864872	3	34	0		No
PAX5	9	T>C	CTCtGGCCTCGTCTCTGTGAAGG	CTCcGGCCTCGTCTCTGTGAAGG	36864875	36864853	-	36864872	16	33	0		No
PAX5	9	A>G	GGCCTTCACAGAGACGAGGCCAG	GGCCTTCACAGAGACGAGGCCgG			+	36864872		21	53		Yes		GGGCTCTGTATTTAGGAGTGG	GGGCAGGACTTGAACTTGAT				Yes
PAX5	9	G>C	GGCAGAgCCTGCCCTCTGCAAGG	GGCAGAcCCTGCCCTCTGCAAGG	36872822	36872844	+	36872828	13	16	0		No
PAX5	9	C>G	AGGcTCTGCCCAGGCAGATGTGG	AGGgTCTGCCCAGGCAGATGTGG	36872831	36872809	-	36872828	16	4	0		No
PAX5	9	C>G	GCAGAGGGCAGGcTCTGCCCAGG	GCAGAGGGCAGGgTCTGCCCAGG	36872840	36872818	-	36872828	7	10	0		No
PAX5	9	G>C	CAATAGCCTTGCAGAGGGCAGGC	CAATAGCCTTGCAGAGGGCAGGg			+	36872828		51	5		Yes
PAX5	9	T>C	TCCCTGATGCCCAtGTTCTCTGG	TCCCTGATGCCCAcGTTCTCTGG	36872986	36873008	+	36872999	6	55	0		No
PAX5	9	T>C	CCCAtGTTCTCTGGTTCCCCTGG	CCCAcGTTCTCTGGTTCCCCTGG	36872995	36873017	+	36872999	15	57	0		No
PAX5	9	T>C	CCAtGTTCTCTGGTTCCCCTGGG	CCAcGTTCTCTGGTTCCCCTGGG	36872996	36873018	+	36872999	16	68	0		No
PAX5	9	T>C	CAtGTTCTCTGGTTCCCCTGGGG	CAcGTTCTCTGGTTCCCCTGGGG	36872997	36873019	+	36872999	17	70	0		No
PAX5	9	A>G	aTGGGCATCAGGGAGGGAGCTGG	gTGGGCATCAGGGAGGGAGCTGG	36872999	36872977	-	36872999	19	11	0		No
PAX5	9	A>G	GAGAACaTGGGCATCAGGGAGGG	GAGAACgTGGGCATCAGGGAGGG	36873005	36872983	-	36872999	13	55	0		No
PAX5	9	A>G	AGAGAACaTGGGCATCAGGGAGG	AGAGAACgTGGGCATCAGGGAGG	36873006	36872984	-	36872999	12	35	0		No
PAX5	9	A>G	ACCAGAGAACaTGGGCATCAGGG	ACCAGAGAACgTGGGCATCAGGG	36873009	36872987	-	36872999	9	50	0		No
PAX5	9	A>G	AACCAGAGAACaTGGGCATCAGG	AACCAGAGAACgTGGGCATCAGG	36873010	36872988	-	36872999	8	63	0		No
PAX5	9	A>G	CCAGGGGAACCAGAGAACaTGGG	CCAGGGGAACCAGAGAACgTGGG	36873017	36872995	-	36872999	1	50	0		No
PAX5	9	A>G	CCCAGGGGAACCAGAGAACaTGG	CCCAGGGGAACCAGAGAACgTGG	36873018	36872996	-	36872999	0	44	0		No
PAX5	9	A>G	GAGAGCCGGGCCTCaGGCCCAGG	GAGAGCCGGGCCTCgGGCCCAGG	36880312	36880334	+	36880326	5	23	0		No
PAX5	9	A>G	AGAGCCGGGCCTCaGGCCCAGGG	AGAGCCGGGCCTCgGGCCCAGGG	36880313	36880335	+	36880326	6	34	0		No
PAX5	9	T>C	TGTGTGCATCCCTGGGCCtGAGG	TGTGTGCATCCCTGGGCCcGAGG	36880344	36880322	-	36880326	1	15	0		No
PAX5	9	A>G	CTCGACAGAGAGCCGGGCCTCAG	CTCGACAGAGAGCCGGGCCTCgG			+	36880326		29	68		Yes		CCCAGAAAGCAGAGGTTACAG	ATCCTTGCAGCAGACCAAA				Yes
PAX5	9	G>A	CTCTCAGGCAGGCCgGGCAATGG	CTCTCAGGCAGGCCaGGCAATGG	36903056	36903078	+	36903070	5	20	0		No
PAX5	9	G>A	TCAGGCAGGCCgGGCAATGGAGG	TCAGGCAGGCCaGGCAATGGAGG	36903059	36903081	+	36903070	8	11	0		No
PAX5	9	C>T	cGGCCTGCCTGAGAGGAGGAAGG	tGGCCTGCCTGAGAGGAGGAAGG	36903070	36903048	-	36903070	19	27	0		No
PAX5	9	C>T	TGCCcGGCCTGCCTGAGAGGAGG	TGCCtGGCCTGCCTGAGAGGAGG	36903074	36903052	-	36903070	15	49	0		No
PAX5	9	C>T	CATTGCCcGGCCTGCCTGAGAGG	CATTGCCtGGCCTGCCTGAGAGG	36903077	36903055	-	36903070	12	41	0		No
PAX5	9	G>A	GGgGTCTCACTCTGTTGCCCAGG	GGaGTCTCACTCTGTTGCCCAGG	36903358	36903336	-	36903356	17	64	0		No
PAX5	9	C>A	TTTGCGATGTGGAGAGcGTGTGG	TTTGCGATGTGGAGAGaGTGTGG	36906254	36906276	+	36906270	3	34	0		No
PAX5	9	C>A	GGAGAGcGTGTGGATCACCCAGG	GGAGAGaGTGTGGATCACCCAGG	36906264	36906286	+	36906270	13	55	0		No
PAX5	9	T>C	CCATCTGTtCCCCAGACCCCAGG	CCATCTGTcCCCCAGACCCCAGG	36913767	36913789	+	36913775	11	41	0		No
PAX5	9	A>G	CCTGGGGTCTGGGGaACAGATGG	CCTGGGGTCTGGGGgACAGATGG	36913789	36913767	-	36913775	5	26	0		No
PAX5	9	T>C	GGGCTCTACCTGGGGTCTGGGGA	GGGCTCTACCTGGGGTCTGGGGg			+	36913775		20	0		Yes		CAGGACAGGAGAGTTGTGAAG	AGTAGAGAGGTGAGCAGAAGT				Yes
PAX5	9	A>G	TTCCTATTCTAATTGTTTCaGGG	TTCCTATTCTAATTGTTTCgGGG	36917925	36917947	+	36917944	0	51	0		No
PAX5	9	T>C	CTCCCtGAAACAATTAGAATAGG	CTCCCcGAAACAATTAGAATAGG	36917949	36917927	-	36917944	14	53	0		No
PAX5	9	A>G	TATTCCTATTCTAATTGTTTCAG	TATTCCTATTCTAATTGTTTCgG			+	36917944		64	0		Yes		AACACATAGAGGCCATTGTAGG	CTATGTGGGAATATGACCCAGTG				Yes
PAX5	9	T>C	tGCCTGTAATCCCAGCTACTCGG	cGCCTGTAATCCCAGCTACTCGG	36919713	36919735	+	36919713	19	20	0		No
PAX5	9	A>G	CAGGCaCCCACCACCACACTTGG	CAGGCgCCCACCACCACACTTGG	36919718	36919696	-	36919713	14	45	0		No
PAX5	9	G>A	GGAGTGCAATGGCgTGATCTTGG	GGAGTGCAATGGCaTGATCTTGG	36920862	36920884	+	36920875	6	58	0		No
PAX5	9	C>T	AcGCCATTGCACTCCAGCCTGGG	AtGCCATTGCACTCCAGCCTGGG	36920876	36920854	-	36920875	18	43	0		No
PAX5	9	C>T	CAcGCCATTGCACTCCAGCCTGG	CAtGCCATTGCACTCCAGCCTGG	36920877	36920855	-	36920875	17	37	0		No
PAX5	9	G>T	GCCCCTTGGTGACCTgCCACAGG	GCCCCTTGGTGACCTtCCACAGG	36922564	36922586	+	36922579	4	71	0		No
PAX5	9	G>T	CCCCTTGGTGACCTgCCACAGGG	CCCCTTGGTGACCTtCCACAGGG	36922565	36922587	+	36922579	5	72	0		No
PAX5	9	G>T	TGGTGACCTgCCACAGGGAGAGG	TGGTGACCTtCCACAGGGAGAGG	36922570	36922592	+	36922579	10	61	0		No
PAX5	9	G>T	GGTGACCTgCCACAGGGAGAGGG	GGTGACCTtCCACAGGGAGAGGG	36922571	36922593	+	36922579	11	69	0		No
PAX5	9	C>A	CCCTGTGGcAGGTCACCAAGGGG	CCCTGTGGaAGGTCACCAAGGGG	36922587	36922565	-	36922579	11	99	0		No
PAX5	9	C>A	TCCCTGTGGcAGGTCACCAAGGG	TCCCTGTGGaAGGTCACCAAGGG	36922588	36922566	-	36922579	10	99	0		No
PAX5	9	C>A	CTCCCTGTGGcAGGTCACCAAGG	CTCCCTGTGGaAGGTCACCAAGG	36922589	36922567	-	36922579	9	73	0		No
PAX5	9	C>A	GAGAACCCTCTCCCTGTGGcAGG	GAGAACCCTCTCCCTGTGGaAGG	36922598	36922576	-	36922579	0	49	0		No
PAX5	9	A>C	ATAaAAATGAACTAAGGGCCAGG	ATAcAAATGAACTAAGGGCCAGG	36930542	36930520	-	36930539	16	61	0		No
PAX5	9	A>C	TGCAGATAaAAATGAACTAAGGG	TGCAGATAcAAATGAACTAAGGG	36930547	36930525	-	36930539	11	49	0		No
PAX5	9	A>C	ATGCAGATAaAAATGAACTAAGG	ATGCAGATAcAAATGAACTAAGG	36930548	36930526	-	36930539	10	57	0		No
PAX5	9	G>A	AGGAGAATTGCTTGAACCCgGGG	AGGAGAATTGCTTGAACCCaGGG	36935286	36935308	+	36935305	0	79	0		No
PAX5	9	G>A	GGAGAATTGCTTGAACCCgGGGG	GGAGAATTGCTTGAACCCaGGGG	36935287	36935309	+	36935305	1	72	0		No
PAX5	9	G>A	GAGAATTGCTTGAACCCgGGGGG	GAGAATTGCTTGAACCCaGGGGG	36935288	36935310	+	36935305	2	66	0		No
PAX5	9	G>A	AATTGCTTGAACCCgGGGGGCGG	AATTGCTTGAACCCaGGGGGCGG	36935291	36935313	+	36935305	5	38	0		No
PAX5	9	G>A	TGCTTGAACCCgGGGGGCGGAGG	TGCTTGAACCCaGGGGGCGGAGG	36935294	36935316	+	36935305	8	17	0		No
PAX5	9	C>T	CACTGCAACCTCCGCCCCCcGGG	CACTGCAACCTCCGCCCCCtGGG	36935324	36935302	-	36935305	0	41	0		No
PAX5	9	T>A	CTtGCACACGTCCCACCCCTGGG	CTaGCACACGTCCCACCCCTGGG	36942568	36942546	-	36942566	17	61	0		No
PAX5	9	T>A	ACTtGCACACGTCCCACCCCTGG	ACTaGCACACGTCCCACCCCTGG	36942569	36942547	-	36942566	16	68	0		No
PAX5	9	T>C	CTTtGTTCTGCCTCTACCAGAGG	CTTcGTTCTGCCTCTACCAGAGG	36942624	36942646	+	36942627	16	53	0		No
PAX5	9	T>C	TTtGTTCTGCCTCTACCAGAGGG	TTcGTTCTGCCTCTACCAGAGGG	36942625	36942647	+	36942627	17	67	0		No
PAX5	9	T>C	TtGTTCTGCCTCTACCAGAGGGG	TcGTTCTGCCTCTACCAGAGGGG	36942626	36942648	+	36942627	18	58	0		No
PAX5	9	T>C	TGCTAGCACAGAGCTGGTGTGAG	TGCTAGCACAGAGCTGGTGTGgG			+	36942627		47	12		Yes		GTAACCTTGTTCTCAGGGACAC	GCTGGTCTCAAATGGTCTCAA				Yes
PAX5	9	T>C	ATGCTAGCACAGAGCTGGTGTGA	ATGCTAGCACAGAGCTGGTGTGg			+	36942627		48	12		Yes		GTAACCTTGTTCTCAGGGACAC	GCTGGTCTCAAATGGTCTCAA				Yes
PAX5	9	T>G	CCAGCTCTGTGCtAGCATATCGG	CCAGCTCTGTGCgAGCATATCGG	36948076	36948098	+	36948088	7	30	18		No
PAX5	9	T>G	TCTGTGCtAGCATATCGGCATGG	TCTGTGCgAGCATATCGGCATGG	36948081	36948103	+	36948088	12	33	38		No
PAX5	9	A>C	GCTaGCACAGAGCTGGTGTGAGG	GCTcGCACAGAGCTGGTGTGAGG	36948091	36948069	-	36948088	16	32	0		No
PAX5	9	G>A	CTTGTGTTGGCCgGGCACGGTGG	CTTGTGTTGGCCaGGCACGGTGG	36949367	36949345	-	36949355	7	32	0		No
PAX5	9	G>A	ATACTTGTGTTGGCCgGGCACGG	ATACTTGTGTTGGCCaGGCACGG	36949370	36949348	-	36949355	4	31	0		No
PAX5	9	C>A;T>C	TGcTGGGCtCATCACTAGACTGG	TGaTGGGCcCATCACTAGACTGG	36953626	36953604	-	36953624;36953618	11	51	13		No
PAX5	9	A>G	GGCTGTGTCCAGTCTAGTGATGA	GGCTGTGTCCAGTCTAGTGATGg				36953618		45	50		Yes		CCTGGCCAAGATAGGGAATTTA	CCAAGTCTGCTGGTGATGAA				Yes
PAX5	9	A>G	GCTGTGTCCAGTCTAGTGATGAG	GCTGTGTCCAGTCTAGTGATGgG				36953618		52	0		Yes		CCTGGCCAAGATAGGGAATTTA	CCAAGTCTGCTGGTGATGAA				Yes
PAX5	9	C>A	AAATAAAGACTTTCTTTGcTGGG	AAATAAAGACTTTCTTTGaTGGG	36953642	36953620	-	36953624	1	56	0		No
PAX5	9	C>A	GAAATAAAGACTTTCTTTGcTGG	GAAATAAAGACTTTCTTTGaTGG	36953643	36953621	-	36953624	0	67	0		No
PAX5	9	G>A	TCCAGTACTTTGGGgGGCCAAGG	TCCAGTACTTTGGGaGGCCAAGG	36953820	36953842	+	36953834	5	46	0		No
PAX5	9	G>A	GTACTTTGGGgGGCCAAGGCAGG	GTACTTTGGGaGGCCAAGGCAGG	36953824	36953846	+	36953834	9	35	0		No
PAX5	9	C>T	cCCCAAAGTACTGGAATTACAGG	tCCCAAAGTACTGGAATTACAGG	36953834	36953812	-	36953834	19	65	0		No
PAX5	9	A>G	GCTGGAGGCAACTGaCCTACAGG	GCTGGAGGCAACTGgCCTACAGG	36957650	36957628	-	36957636	5	41	0		No
PAX5	9	T>C	TGCTCGTGGCTGGAGGCAACTGA	TGCTCGTGGCTGGAGGCAACTGg			+	36957636		43	35		Yes		GGTCACCATCAACTGCATCA	ACGCTTCAGGTTTCCCATAG				Yes
PAX5	9	T>C	AGTTGAGCTGATGCAGTtGATGG	AGTTGAGCTGATGCAGTcGATGG	36957873	36957895	+	36957890	2	34	26		No
PAX5	9	T>C	ATGCAGTtGATGGTGACCACTGG	ATGCAGTcGATGGTGACCACTGG	36957883	36957905	+	36957890	12	66	7		No
PAX5	9	T>C	CAGTtGATGGTGACCACTGGAGG	CAGTcGATGGTGACCACTGGAGG	36957886	36957908	+	36957890	15	83	0		No
PAX5	9	A>G	ACCCTAGTGAGGATTCCTCaGGG	ACCCTAGTGAGGATTCCTCgGGG	36959088	36959110	+	36959107	0	73	47		No		CTGGAGGCATGCAAGTAGAA	GCAGAAGGGAAAGGAGAGAAG				Yes
PAX5	9	A>G	CCCTAGTGAGGATTCCTCaGGGG	CCCTAGTGAGGATTCCTCgGGGG	36959089	36959111	+	36959107	1	50	34		No
PAX5	9	T>C	CtGAGGAATCCTCACTAGGGTGG	CcGAGGAATCCTCACTAGGGTGG	36959108	36959086	-	36959107	18	38	34		No
PAX5	9	T>C	CCCCtGAGGAATCCTCACTAGGG	CCCCcGAGGAATCCTCACTAGGG	36959111	36959089	-	36959107	15	35	50		No
PAX5	9	T>C	TCCCCtGAGGAATCCTCACTAGG	TCCCCcGAGGAATCCTCACTAGG	36959112	36959090	-	36959107	14	44	22		No
PAX5	9	T>C	ACTGAAGGGCAGTTCCCCtGAGG	ACTGAAGGGCAGTTCCCCcGAGG	36959125	36959103	-	36959107	1	31	76		No
PAX5	9	A>G	CCACCCTAGTGAGGATTCCTCAG	CCACCCTAGTGAGGATTCCTCgG			+	36959107		67	65		Yes		CTGGAGGCATGCAAGTAGAA	GCAGAAGGGAAAGGAGAGAAG				Yes
PAX5	9	A>G	ACAAGCCCTCCCGACCTTaTAGG	ACAAGCCCTCCCGACCTTgTAGG	36966364	36966386	+	36966382	1	43	45	Homo	No
PAX5	9	T>C	tAAGGTCGGGAGGGCTTGTCTGG	cAAGGTCGGGAGGGCTTGTCTGG	36966382	36966360	-	36966382	19	14	27	Homo	No
PAX5	9	T>C	TACATCCTAtAAGGTCGGGAGGG	TACATCCTAcAAGGTCGGGAGGG	36966391	36966369	-	36966382	10	70	33	Homo	No		GCAGCACTACTCAGACATCTTC	CACACTGGGTGTCAGGAAATAG				Yes
PAX5	9	T>C	CTACATCCTAtAAGGTCGGGAGG	CTACATCCTAcAAGGTCGGGAGG	36966392	36966370	-	36966382	9	63	52	Homo	No
PAX5	9	T>C	TCGCTACATCCTAtAAGGTCGGG	TCGCTACATCCTAcAAGGTCGGG	36966395	36966373	-	36966382	6	55	49	Homo	No
PAX5	9	T>C	GTCGCTACATCCTAtAAGGTCGG	GTCGCTACATCCTAcAAGGTCGG	36966396	36966374	-	36966382	5	59	60	Homo	No
PAX5	9	T>C	GGCAGTCGCTACATCCTAtAAGG	GGCAGTCGCTACATCCTAcAAGG	36966400	36966378	-	36966382	1	20	38	Homo	No
PAX5	9	A>G	aTTTGGTGGGTGCTGACCAATGG	gTTTGGTGGGTGCTGACCAATGG	36968883	36968861	-	36968883	19	71	0		No
PAX5	9	A>G	TGAGAAAAGGATCaTTTGGTGGG	TGAGAAAAGGATCgTTTGGTGGG	36968896	36968874	-	36968883	6	59	0		No
PAX5	9	A>G	TTGAGAAAAGGATCaTTTGGTGG	TTGAGAAAAGGATCgTTTGGTGG	36968897	36968875	-	36968883	5	66	0		No
PAX5	9	A>G	CCTTTGAGAAAAGGATCaTTTGG	CCTTTGAGAAAAGGATCgTTTGG	36968900	36968878	-	36968883	2	60	50		No		AGCTCTTGAAAGTGGATGGG	GTCACCAAGACTCAGTCAGAAG				Yes
PAX5	9	A>G	ACTCTTGCTAAAGCaTGACGTGG	ACTCTTGCTAAAGCgTGACGTGG	36969015	36969037	+	36969029	5	60	64		No		CTGACAGGAAGGAGGTTTCAC	CGTAGAAGTCAACAGGCTCAG				Yes
PAX5	9	A>G	CTCTTGCTAAAGCaTGACGTGGG	CTCTTGCTAAAGCgTGACGTGGG	36969016	36969038	+	36969029	6	52	68		No
PAX5	9	A>G	CTAAAGCaTGACGTGGGCCTTGG	CTAAAGCgTGACGTGGGCCTTGG	36969022	36969044	+	36969029	12	36	40		No
PAX5	9	T>C	CAtGCTTTAGCAAGAGTGACTGG	CAcGCTTTAGCAAGAGTGACTGG	36969031	36969009	-	36969029	17	69	0		No
PAX5	9	C>T	ACCTTGGGCcCCCAAAGTGCTGG	ACCTTGGGCtCCCAAAGTGCTGG	36975632	36975654	+	36975641	10	57	0		No
PAX5	9	C>T	CCTTGGGCcCCCAAAGTGCTGGG	CCTTGGGCtCCCAAAGTGCTGGG	36975633	36975655	+	36975641	11	37	0		No
PAX5	9	C>T	CcCCCAAAGTGCTGGGATTACGG	CtCCCAAAGTGCTGGGATTACGG	36975640	36975662	+	36975641	18	33	0		No
PAX5	9	C>T	cCCCAAAGTGCTGGGATTACGGG	tCCCAAAGTGCTGGGATTACGGG	36975641	36975663	+	36975641	19	41	0		No
PAX5	9	G>A	AGCACTTTGGGgGCCCAAGGTGG	AGCACTTTGGGaGCCCAAGGTGG	36975652	36975630	-	36975641	8	73	0		No
PAX5	9	G>A	CCCAGCACTTTGGGgGCCCAAGG	CCCAGCACTTTGGGaGCCCAAGG	36975655	36975633	-	36975641	5	52	0		No
PAX5	9	A>C	ATCAGGAAAGCGGCTTGCaCCGG	ATCAGGAAAGCGGCTTGCcCCGG	36980161	36980183	+	36980179	1	35	0		No		AACCCTTAACCAGCTCCTAATC	GGTCACACAGCAGAGTTATCA				Yes
PAX5	9	A>C	AGGAAAGCGGCTTGCaCCGGTGG	AGGAAAGCGGCTTGCcCCGGTGG	36980164	36980186	+	36980179	4	25	0		No
PAX5	9	A>C	CTTGCaCCGGTGGCTGCCTGAGG	CTTGCcCCGGTGGCTGCCTGAGG	36980174	36980196	+	36980179	14	8	0		No
PAX5	9	A>C	TTGCaCCGGTGGCTGCCTGAGGG	TTGCcCCGGTGGCTGCCTGAGGG	36980175	36980197	+	36980179	15	18	0		No
PAX5	9	A>C	CaCCGGTGGCTGCCTGAGGGAGG	CcCCGGTGGCTGCCTGAGGGAGG	36980178	36980200	+	36980179	18	0	0		No
PAX5	9	A>C	ACCTCCCTCAGGCAGCCACCGGT	ACCTCCCTCAGGCAGCCACCGGg			+	36980179		45	0		Yes		AACCCTTAACCAGCTCCTAATC	GGTCACACAGCAGAGTTATCA				Yes
PAX5	9	A>C	CCTCCCTCAGGCAGCCACCGGTG	CCTCCCTCAGGCAGCCACCGGgG			+	36980179		37	2		Yes		AACCCTTAACCAGCTCCTAATC	GGTCACACAGCAGAGTTATCA				Yes
PAX5	9	A>T	GTATTCTCACGGTGGCaCCGCGG	GTATTCTCACGGTGGCtCCGCGG	36986771	36986793	+	36986787	3	47	50		No		AGGTGAACGCTGGTGATG	CGGCCGCCGATTAGTTT				Yes
PAX5	9	A>T	ACGGTGGCaCCGCGGATCCCTGG	ACGGTGGCtCCGCGGATCCCTGG	36986779	36986801	+	36986787	11	12	48		No
PAX5	9	A>C	CaTATTTGCTGTTGTGAACCAGG	CcTATTTGCTGTTGTGAACCAGG	36989839	36989861	+	36989840	18	52	0		No
PAX5	9	T>G	TAtGTACCGAATGGGGGCCATGG	TAgGTACCGAATGGGGGCCATGG	36989842	36989820	-	36989840	17	34	6		No
PAX5	9	T>G	AGCAAATAtGTACCGAATGGGGG	AGCAAATAgGTACCGAATGGGGG	36989848	36989826	-	36989840	11	48	5		No		CTACTGTTTACCTGGCTGACAT	CTGGAGAACACAGCCTCATAC				Yes
PAX5	9	T>G	CAGCAAATAtGTACCGAATGGGG	CAGCAAATAgGTACCGAATGGGG	36989849	36989827	-	36989840	10	47	6		No
PAX5	9	A>C	CCTGGTTCACAACAGCAAATATG	CCTGGTTCACAACAGCAAATAgG			+	36989840		48	20		Yes		CTACTGTTTACCTGGCTGACAT	CTGGAGAACACAGCCTCATAC				Yes
PAX5	9	G>A	GCGGGGAGCgCATGAGAACTCGG	GCGGGGAGCaCATGAGAACTCGG	36994675	36994697	+	36994684	10	54	0		No
PAX5	9	G>A	CGGGGAGCgCATGAGAACTCGGG	CGGGGAGCaCATGAGAACTCGGG	36994676	36994698	+	36994684	11	56	0		No
PAX5	9	T>G	CAGGTAAAGGCAGtAGCTCGAGG	CAGGTAAAGGCAGgAGCTCGAGG	37020638	37020616	-	37020625	6	35	0	Homo	No	YES; exon 2	TGCCGGCCATTTGTGAT	CTTTGGATGCTTGTCACTGC				Yes
PAX5	9	A>C	AATTCTTGGCAGGTAAAGGCAGT	AATTCTTGGCAGGTAAAGGCAGg			+	37020625		32	24	Homo	Yes	YES;exon 2	TGCCGGCCATTTGTGAT	CTTTGGATGCTTGTCACTGC				Yes
PAX5	9	C>T	GTTGTTTCAGGTCcCCTGCCTGG	GTTGTTTCAGGTCtCCTGCCTGG	37026371	37026393	+	37026384	6	38	0		No
PAX5	9	C>C	GTTGTTTCAGGTCCCCTGCCTGG	GTTGTTTCAGGTCCCCTGCCTGG	37026371	37026393	+	37026384	19	27	46		No
PAX5	9	C>T	TTGTTTCAGGTCcCCTGCCTGGG	TTGTTTCAGGTCtCCTGCCTGGG	37026372	37026394	+	37026384	7	46	0		No
PAX5	9	C>C	TTGTTTCAGGTCCCCTGCCTGGG	TTGTTTCAGGTCCCCTGCCTGGG	37026372	37026394	+	37026384	19	38	31		No
PAX5	9	G>A	GgGACCTGAAACAACGCACTTGG	GaGACCTGAAACAACGCACTTGG	37026385	37026363	-	37026384	18	75	28		No		TGGAAATACACTGTAAGCACGA	CAGAAACCGCTACTTCCTTGA				Yes
PAX5	9	G>G	GGGACCTGAAACAACGCACTTGG	GGGACCTGAAACAACGCACTTGG	37026385	37026363	-	37026384	19	77	78		No
PAX5	9	G>A	AGGCCAGGCACTGTGCGAgCTGG	AGGCCAGGCACTGTGCGAaCTGG	37026662	37026684	+	37026680	1	39	0		No
PAX5	9	G>G	AGGCCAGGCACTGTGCGAGCTGG	AGGCCAGGCACTGTGCGAGCTGG	37026662	37026684	+	37026680	19	32	20		No
PAX5	9	G>A	GGCCAGGCACTGTGCGAgCTGGG	GGCCAGGCACTGTGCGAaCTGGG	37026663	37026685	+	37026680	2	26	0		No
PAX5	9	G>G	GGCCAGGCACTGTGCGAGCTGGG	GGCCAGGCACTGTGCGAGCTGGG	37026663	37026685	+	37026680	19	14	30		No
PAX5	9	C>T	AGcTCGCACAGTGCCTGGCCTGG	AGtTCGCACAGTGCCTGGCCTGG	37026682	37026660	-	37026680	17	17	0		No
PAX5	9	C>C	AGCTCGCACAGTGCCTGGCCTGG	AGCTCGCACAGTGCCTGGCCTGG	37026682	37026660	-	37026680	19	12	0		No
PAX5	9	C>T	AGCCCAGcTCGCACAGTGCCTGG	AGCCCAGtTCGCACAGTGCCTGG	37026687	37026665	-	37026680	12	13	0		No
PAX5	9	C>C	AGCCCAGCTCGCACAGTGCCTGG	AGCCCAGCTCGCACAGTGCCTGG	37026687	37026665	-	37026680	19	23	8		No
PAX5	9	G>C	GGCCCAGCCCGGGGTAgCTGCGG	GGCCCAGCCCGGGGTAcCTGCGG	37026852	37026874	+	37026868	3	5	0		No
PAX5	9	G>C	GCCCGGGGTAgCTGCGGCCAAGG	GCCCGGGGTAcCTGCGGCCAAGG	37026858	37026880	+	37026868	9	0	0		No
PAX5	9	G>C	AgCTGCGGCCAAGGCGCCCGCGG	AcCTGCGGCCAAGGCGCCCGCGG	37026867	37026889	+	37026868	18	2	42		No
PAX5	9	C>G	CAGcTACCCCGGGCTGGGCCCGG	CAGgTACCCCGGGCTGGGCCCGG	37026871	37026849	-	37026868	16	0	0		No
PAX5	9	C>G	TGGCCGCAGcTACCCCGGGCTGG	TGGCCGCAGgTACCCCGGGCTGG	37026877	37026855	-	37026868	10	0	0		No
PAX5	9	C>G	GCCTTGGCCGCAGcTACCCCGGG	GCCTTGGCCGCAGgTACCCCGGG	37026881	37026859	-	37026868	6	7	0		No
PAX5	9	C>G	CGCCTTGGCCGCAGcTACCCCGG	CGCCTTGGCCGCAGgTACCCCGG	37026882	37026860	-	37026868	5	6	10		No		AGCAGAGAAAGAAAGGATCTGG	TGGGATCCCTGCACTTTG				Yes
PAX5	9	G>C	GCCGCGGGCGCCTTGGCCGCAGC	GCCGCGGGCGCCTTGGCCGCAGg			+	37026868		2	60		Yes		AGCAGAGAAAGAAAGGATCTGG	TGGGATCCCTGCACTTTG				Yes
PAX5	9	A>T	GCAGAGGGTCCCaGCCACCAAGG	GCAGAGGGTCCCtGCCACCAAGG	37027527	37027549	+	37027539	7	45	0	Homo	No
PAX5	9	A>T	GTCCCaGCCACCAAGGCCGCCGG	GTCCCtGCCACCAAGGCCGCCGG	37027534	37027556	+	37027539	14	46	0	Homo	No
PAX5	9	A>T	TCCCaGCCACCAAGGCCGCCGGG	TCCCtGCCACCAAGGCCGCCGGG	37027535	37027557	+	37027539	15	28	0	Homo	No
PAX5	9	A>T	CCCaGCCACCAAGGCCGCCGGGG	CCCtGCCACCAAGGCCGCCGGGG	37027536	37027558	+	37027539	16	28	0	Homo	No
PAX5	9	T>A	CCCCGGCGGCCTTGGTGGCtGGG	CCCCGGCGGCCTTGGTGGCaGGG	37027558	37027536	-	37027539	0	28	0	Homo	No
PAX5	9	A>C	AACGGCCCCAGGCGGGaCTCTGG	AACGGCCCCAGGCGGGcCTCTGG	37029414	37029436	+	37029430	3	0	22		No
PAX5	9	A>C	ACGGCCCCAGGCGGGaCTCTGGG	ACGGCCCCAGGCGGGcCTCTGGG	37029415	37029437	+	37029430	4	0	7		No
PAX5	9	A>C	CGGCCCCAGGCGGGaCTCTGGGG	CGGCCCCAGGCGGGcCTCTGGGG	37029416	37029438	+	37029430	5	0	0		No
PAX5	9	A>C	AGGCGGGaCTCTGGGGACCCAGG	AGGCGGGcCTCTGGGGACCCAGG	37029423	37029445	+	37029430	12	0	0		No
PAX5	9	A>C	CGGGaCTCTGGGGACCCAGGAGG	CGGGcCTCTGGGGACCCAGGAGG	37029426	37029448	+	37029430	15	21	0		No
PAX5	9	T>G	GGTCCCCAGAGtCCCGCCTGGGG	GGTCCCCAGAGgCCCGCCTGGGG	37029441	37029419	-	37029430	8	25	0		No		GAAGTCTATTCCATCCCAGTCC	AGCAGAACTCTCTTGCTACAC				Yes
PAX5	9	A>C	GCAGCCTCCTGGGTCCCCAGAGT	GCAGCCTCCTGGGTCCCCAGAGg	37029416	37029438	+	37029430	0	42	0		No		GAAGTCTATTCCATCCCAGTCC	AGCAGAACTCTCTTGCTACAC				Yes

## Sheet: pax5cd79bmyc
Gene	Chr	Variant	Wild-type Design	Variant Design	Start	End	Strand	Variant Position	Distance to PAM	IDT - On Target	IDT - Off Target	CLC - Homozygous	Creating new PAM?	Variants in exon?	Primer F	Primer R	Primers name	crRNA already ordered	CrRNA code	Mutation verified OCI_ly3	Mutation verified BJAB	Note
CD79B	17	A>T	TGATCaCCTTGTCCAGCAGCAGG	TGATCtCCTTGTCCAGCAGCAGG	63929763	63929785	+	63929768	14	35	0		No
CD79B	17	T>A	ACAAGGtGATCAGGGGACGGGGG	ACAAGGaGATCAGGGGACGGGGG	63929774	63929752	-	63929768	13	52	0		No
CD79B	17	T>A	GACAAGGtGATCAGGGGACGGGG	GACAAGGaGATCAGGGGACGGGG	63929775	63929753	-	63929768	12	50	0		No
CD79B	17	T>A	GGACAAGGtGATCAGGGGACGGG	GGACAAGGaGATCAGGGGACGGG	63929776	63929754	-	63929768	11	45	0		No
CD79B	17	T>A	TGGACAAGGtGATCAGGGGACGG	TGGACAAGGaGATCAGGGGACGG	63929777	63929755	-	63929768	10	42	0		No
CD79B	17	T>A	CTGCTGGACAAGGtGATCAGGGG	CTGCTGGACAAGGaGATCAGGGG	63929781	63929759	-	63929768	6	61	0		No
CD79B	17	T>A	GCTGCTGGACAAGGtGATCAGGG	GCTGCTGGACAAGGaGATCAGGG	63929782	63929760	-	63929768	5	69	0		No	YES; variant 2 bp downstream exon 4	TCTTGTGGTGATGGTCATGG	CACCTACAGACCACTTCACTTC
CD79B	17	T>A	TGCTGCTGGACAAGGtGATCAGG	TGCTGCTGGACAAGGaGATCAGG	63929783	63929761	-	63929768	4	67	0		No
CD79B	17	G>A	AGTCCTTGCTTCTCAGGgTGTGG	AGTCCTTGCTTCTCAGGaTGTGG	63930488	63930510	+	63930505	2	32	0		No
CD79B	17	G>A	GTCCTTGCTTCTCAGGgTGTGGG	GTCCTTGCTTCTCAGGaTGTGGG	63930489	63930511	+	63930505	3	36	0		No
CD79B	17	G>A	TGCTTCTCAGGgTGTGGGACAGG	TGCTTCTCAGGaTGTGGGACAGG	63930494	63930516	+	63930505	8	40	0		No
CD79B	17	G>A	TCTCAGGgTGTGGGACAGGCAGG	TCTCAGGaTGTGGGACAGGCAGG	63930498	63930520	+	63930505	12	9	0		No
CD79B	17	G>A	CAGGgTGTGGGACAGGCAGGAGG	CAGGaTGTGGGACAGGCAGGAGG	63930501	63930523	+	63930505	15	12	0		No
CD79B	17	C>T	GTCCCACAcCCTGAGAAGCAAGG	GTCCCACAtCCTGAGAAGCAAGG	63930513	63930491	-	63930505	11	45	0		No	YES; variant 119 bp upstream exon 3	GGGAGACTGAGGATTTCAAGC	CCATGACCATCACCACAAGA
CD79B	17	T>C	TACTGGCTCAGCTGCTGGGtGGG	TACTGGCTCAGCTGCTGGGcGGG	63931375	63931397	+	63931394	0	15	0		No	YES; exon 2	TGTCCCTCCTGTCTCATTCA	GCATGACTTCCCTCTATCATCC
CD79B	17	T>T	TACTGGCTCAGCTGCTGGGTGGG	TACTGGCTCAGCTGCTGGGTGGG	63931375	63931397	+	63931394	19	29	5		No
CD79B	17	T>C	TGGCTCAGCTGCTGGGtGGGAGG	TGGCTCAGCTGCTGGGcGGGAGG	63931378	63931400	+	63931394	3	0	0		No
CD79B	17	T>T	TGGCTCAGCTGCTGGGTGGGAGG	TGGCTCAGCTGCTGGGTGGGAGG	63931378	63931400	+	63931394	19	0	0		No
CD79B	17	T>C	AGCTGCTGGGtGGGAGGAAGTGG	AGCTGCTGGGcGGGAGGAAGTGG	63931384	63931406	+	63931394	9	7	0		No
CD79B	17	T>T	AGCTGCTGGGTGGGAGGAAGTGG	AGCTGCTGGGTGGGAGGAAGTGG	63931384	63931406	+	63931394	19	20	0		No
CD79B	17	T>C	GCTGCTGGGtGGGAGGAAGTGGG	GCTGCTGGGcGGGAGGAAGTGGG	63931385	63931407	+	63931394	10	13	0		No
CD79B	17	T>T	GCTGCTGGGTGGGAGGAAGTGGG	GCTGCTGGGTGGGAGGAAGTGGG	63931385	63931407	+	63931394	19	29	0		No
CD79B	17	T>C	GCTGGGtGGGAGGAAGTGGGCGG	GCTGGGcGGGAGGAAGTGGGCGG	63931388	63931410	+	63931394	13	0	0		No
CD79B	17	T>T	GCTGGGTGGGAGGAAGTGGGCGG	GCTGGGTGGGAGGAAGTGGGCGG	63931388	63931410	+	63931394	19	10	0		No
CD79B	17	T>C	CTGGGtGGGAGGAAGTGGGCGGG	CTGGGcGGGAGGAAGTGGGCGGG	63931389	63931411	+	63931394	14	11	0		No
CD79B	17	T>T	CTGGGTGGGAGGAAGTGGGCGGG	CTGGGTGGGAGGAAGTGGGCGGG	63931389	63931411	+	63931394	19	22	0		No
CD79B	17	T>C	TGGGtGGGAGGAAGTGGGCGGGG	TGGGcGGGAGGAAGTGGGCGGGG	63931390	63931412	+	63931394	15	2	0		No
CD79B	17	T>T	TGGGTGGGAGGAAGTGGGCGGGG	TGGGTGGGAGGAAGTGGGCGGGG	63931390	63931412	+	63931394	19	13	0		No
MYC	8	G>T	GGTGGGGGgTAATCCAGAACTGG	GGTGGGGGtTAATCCAGAACTGG	127736769	127736791	+	127736777	11	39	35		No
MYC	8	G>T	GGGgTAATCCAGAACTGGATCGG	GGGtTAATCCAGAACTGGATCGG	127736774	127736796	+	127736777	16	69	26		No		GGAGGCTATTCTGCCCATTT	ACCACGTCCTAACACCTCTA
MYC	8	G>T	GGgTAATCCAGAACTGGATCGGG	GGtTAATCCAGAACTGGATCGGG	127736775	127736797	+	127736777	17	59	23		No
MYC	8	G>T	GgTAATCCAGAACTGGATCGGGG	GtTAATCCAGAACTGGATCGGGG	127736776	127736798	+	127736777	18	51	53		No
MYC	8	G>A	CCCTTgCATCCTGAGCTCCTTGG	CCCTTaCATCCTGAGCTCCTTGG	127736994	127737016	+	127736999	14	41	0		No
MYC	8	C>T	CAAGGAGCTCAGGATGcAAGGGG	CAAGGAGCTCAGGATGtAAGGGG	127737015	127736993	-	127736999	3	59	0		No
MYC	8	C>T	CCAAGGAGCTCAGGATGcAAGGG	CCAAGGAGCTCAGGATGtAAGGG	127737016	127736994	-	127736999	2	75	0		No
MYC	8	C>T	TCCAAGGAGCTCAGGATGcAAGG	TCCAAGGAGCTCAGGATGtAAGG	127737017	127736995	-	127736999	1	57	0		No
MYC	8	T>C	AAGTTCATAGGtGATTGCTCAGG	AAGTTCATAGGcGATTGCTCAGG	127741019	127740997	-	127741008	8	57	32		No
MYC	8	T>T	AAGTTCATAGGTGATTGCTCAGG	AAGTTCATAGGTGATTGCTCAGG	127741019	127740997	-	127741008	19	81	58		No
PAX5	9	C>T	GAcGGGATTGGGGAGCTGCTGGG	GAtGGGATTGGGGAGCTGCTGGG	36836223	36836201	-	36836221	17	23	0		No	YES; Exon 10	AATGTCCATGGGCCAAACT	TCAGAGCAGCCTCTCGAT
PAX5	9	C>T	GGAcGGGATTGGGGAGCTGCTGG	GGAtGGGATTGGGGAGCTGCTGG	36836224	36836202	-	36836221	16	17	0		No
PAX5	9	C>T	AGGCGCTGGGGAcGGGATTGGGG	AGGCGCTGGGGAtGGGATTGGGG	36836233	36836211	-	36836221	7	0	0		No
PAX5	9	C>T	GAGGCGCTGGGGAcGGGATTGGG	GAGGCGCTGGGGAtGGGATTGGG	36836234	36836212	-	36836221	6	10	0		No
PAX5	9	C>T	AGAGGCGCTGGGGAcGGGATTGG	AGAGGCGCTGGGGAtGGGATTGG	36836235	36836213	-	36836221	5	7	0		No
PAX5	9	C>T	AGGTCAGAGGCGCTGGGGAcGGG	AGGTCAGAGGCGCTGGGGAtGGG	36836240	36836218	-	36836221	0	0	0		No
PAX5	9	G>A	GGCGGCAGCGCTATAATAgTAGG	GGCGGCAGCGCTATAATAaTAGG	36840608	36840630	+	36840626	1	9	80	Homo	No
PAX5	9	G>A	GCGGCAGCGCTATAATAgTAGGG	GCGGCAGCGCTATAATAaTAGGG	36840609	36840631	+	36840626	2	11	66	Homo	No
PAX5	9	G>A	CGGCAGCGCTATAATAgTAGGGG	CGGCAGCGCTATAATAaTAGGGG	36840610	36840632	+	36840626	3	6	50	Homo	No
PAX5	9	G>A	GGCAGCGCTATAATAgTAGGGGG	GGCAGCGCTATAATAaTAGGGGG	36840611	36840633	+	36840626	4	15	32	Homo	No
PAX5	9	G>A	CTATAATAgTAGGGGGAGCCTGG	CTATAATAaTAGGGGGAGCCTGG	36840618	36840640	+	36840626	11	9	23	Homo	No
PAX5	9	C>T	GGATGCTTACAAAGGGCcGAAGG	GGATGCTTACAAAGGGCtGAAGG	36848128	36848150	+	36848145	2	70	0		No
PAX5	9	C>T	GATGCTTACAAAGGGCcGAAGGG	GATGCTTACAAAGGGCtGAAGGG	36848129	36848151	+	36848145	3	44	0		No
PAX5	9	C>T	CACATGCTCGcGCTCCTCCTCGG	CACATGCTCGtGCTCCTCCTCGG	36848379	36848401	+	36848389	9	55	0		No
PAX5	9	C>T	ACATGCTCGcGCTCCTCCTCGGG	ACATGCTCGtGCTCCTCCTCGGG	36848380	36848402	+	36848389	10	53	0		No
PAX5	9	C>T	cGCTCCTCCTCGGGCCTCTCTGG	tGCTCCTCCTCGGGCCTCTCTGG	36848389	36848411	+	36848389	19	23	0		No
PAX5	9	C>T	ACAGCTCCCAATTCCTTcATAGG	ACAGCTCCCAATTCCTTtATAGG	36848907	36848929	+	36848924	2	53	0		No
PAX5	9	G>A	GCACATCCTATgAAGGAATTGGG	GCACATCCTATaAAGGAATTGGG	36848935	36848913	-	36848924	8	60	0		No
PAX5	9	G>A	GGCACATCCTATgAAGGAATTGG	GGCACATCCTATaAAGGAATTGG	36848936	36848914	-	36848924	7	70	0		No
PAX5	9	G>A	GACTTAGGCACATCCTATgAAGG	GACTTAGGCACATCCTATaAAGG	36848942	36848920	-	36848924	1	61	12		No
PAX5	9	A>G	GGGGACAGGGTAGaGGATGGTGG	GGGGACAGGGTAGgGGATGGTGG	36848973	36848951	-	36848960	6	10	0		No
PAX5	9	A>G	GGTGGGGACAGGGTAGaGGATGG	GGTGGGGACAGGGTAGgGGATGG	36848976	36848954	-	36848960	3	15	0		No
PAX5	9	T>C	TAGAAAGGTGGGGACAGGGTAGA	TAGAAAGGTGGGGACAGGGTAGg			+	36848960		37	0		Yes		CTCATTGTCTGCTGTGGACT	GTCAGGGTGTCAGGTTCTG				Yes
PAX5	9	G>A	CCTTACAGTGGTGAATgTAGAGG	CCTTACAGTGGTGAATaTAGAGG	36848984	36849006	+	36849000	3	56	0		No
PAX5	9	G>A	GTGGTGAATgTAGAGGTCCTTGG	GTGGTGAATaTAGAGGTCCTTGG	36848991	36849013	+	36849000	10	57	0		No
PAX5	9	C>T	CCTCTAcATTCACCACTGTAAGG	CCTCTAtATTCACCACTGTAAGG	36849006	36848984	-	36849000	13	52	0		No
PAX5	9	C>T	cGCCTCCAATCCCAGTACTTTGG	tGCCTCCAATCCCAGTACTTTGG	36863848	36863870	+	36863848	19	59	0		No
PAX5	9	G>A	GAGGCgTGAGCCACTGCGCCCGG	GAGGCaTGAGCCACTGCGCCCGG	36863853	36863831	-	36863848	14	42	0		No
PAX5	9	G>A	gGGGTTTCACCATGTTGGCCAGG	aGGGTTTCACCATGTTGGCCAGG	36863937	36863915	-	36863937	19	49	0		No
PAX5	9	G>A	GAGACgGGGTTTCACCATGTTGG	GAGACaGGGTTTCACCATGTTGG	36863942	36863920	-	36863937	14	57	0		No
PAX5	9	A>G	TCACAGAGACGAGGCCaGAGAGG	TCACAGAGACGAGGCCgGAGAGG	36864856	36864878	+	36864872	3	34	0		No
PAX5	9	T>C	CTCtGGCCTCGTCTCTGTGAAGG	CTCcGGCCTCGTCTCTGTGAAGG	36864875	36864853	-	36864872	16	33	0		No
PAX5	9	A>G	GGCCTTCACAGAGACGAGGCCAG	GGCCTTCACAGAGACGAGGCCgG			+	36864872		21	53		Yes		GGGCTCTGTATTTAGGAGTGG	GGGCAGGACTTGAACTTGAT				Yes
PAX5	9	G>C	GGCAGAgCCTGCCCTCTGCAAGG	GGCAGAcCCTGCCCTCTGCAAGG	36872822	36872844	+	36872828	13	16	0		No
PAX5	9	C>G	AGGcTCTGCCCAGGCAGATGTGG	AGGgTCTGCCCAGGCAGATGTGG	36872831	36872809	-	36872828	16	4	0		No
PAX5	9	C>G	GCAGAGGGCAGGcTCTGCCCAGG	GCAGAGGGCAGGgTCTGCCCAGG	36872840	36872818	-	36872828	7	10	0		No
PAX5	9	G>C	CAATAGCCTTGCAGAGGGCAGGC	CAATAGCCTTGCAGAGGGCAGGg			+	36872828		51	5		Yes
PAX5	9	T>C	TCCCTGATGCCCAtGTTCTCTGG	TCCCTGATGCCCAcGTTCTCTGG	36872986	36873008	+	36872999	6	55	0		No
PAX5	9	T>C	CCCAtGTTCTCTGGTTCCCCTGG	CCCAcGTTCTCTGGTTCCCCTGG	36872995	36873017	+	36872999	15	57	0		No
PAX5	9	T>C	CCAtGTTCTCTGGTTCCCCTGGG	CCAcGTTCTCTGGTTCCCCTGGG	36872996	36873018	+	36872999	16	68	0		No
PAX5	9	T>C	CAtGTTCTCTGGTTCCCCTGGGG	CAcGTTCTCTGGTTCCCCTGGGG	36872997	36873019	+	36872999	17	70	0		No
PAX5	9	A>G	aTGGGCATCAGGGAGGGAGCTGG	gTGGGCATCAGGGAGGGAGCTGG	36872999	36872977	-	36872999	19	11	0		No
PAX5	9	A>G	GAGAACaTGGGCATCAGGGAGGG	GAGAACgTGGGCATCAGGGAGGG	36873005	36872983	-	36872999	13	55	0		No
PAX5	9	A>G	AGAGAACaTGGGCATCAGGGAGG	AGAGAACgTGGGCATCAGGGAGG	36873006	36872984	-	36872999	12	35	0		No
PAX5	9	A>G	ACCAGAGAACaTGGGCATCAGGG	ACCAGAGAACgTGGGCATCAGGG	36873009	36872987	-	36872999	9	50	0		No
PAX5	9	A>G	AACCAGAGAACaTGGGCATCAGG	AACCAGAGAACgTGGGCATCAGG	36873010	36872988	-	36872999	8	63	0		No
PAX5	9	A>G	CCAGGGGAACCAGAGAACaTGGG	CCAGGGGAACCAGAGAACgTGGG	36873017	36872995	-	36872999	1	50	0		No
PAX5	9	A>G	CCCAGGGGAACCAGAGAACaTGG	CCCAGGGGAACCAGAGAACgTGG	36873018	36872996	-	36872999	0	44	0		No
PAX5	9	A>G	GAGAGCCGGGCCTCaGGCCCAGG	GAGAGCCGGGCCTCgGGCCCAGG	36880312	36880334	+	36880326	5	23	0		No
PAX5	9	A>G	AGAGCCGGGCCTCaGGCCCAGGG	AGAGCCGGGCCTCgGGCCCAGGG	36880313	36880335	+	36880326	6	34	0		No
PAX5	9	T>C	TGTGTGCATCCCTGGGCCtGAGG	TGTGTGCATCCCTGGGCCcGAGG	36880344	36880322	-	36880326	1	15	0		No
PAX5	9	A>G	CTCGACAGAGAGCCGGGCCTCAG	CTCGACAGAGAGCCGGGCCTCgG			+	36880326		29	68		Yes		CCCAGAAAGCAGAGGTTACAG	ATCCTTGCAGCAGACCAAA				Yes
PAX5	9	G>A	CTCTCAGGCAGGCCgGGCAATGG	CTCTCAGGCAGGCCaGGCAATGG	36903056	36903078	+	36903070	5	20	0		No
PAX5	9	G>A	TCAGGCAGGCCgGGCAATGGAGG	TCAGGCAGGCCaGGCAATGGAGG	36903059	36903081	+	36903070	8	11	0		No
PAX5	9	C>T	cGGCCTGCCTGAGAGGAGGAAGG	tGGCCTGCCTGAGAGGAGGAAGG	36903070	36903048	-	36903070	19	27	0		No
PAX5	9	C>T	TGCCcGGCCTGCCTGAGAGGAGG	TGCCtGGCCTGCCTGAGAGGAGG	36903074	36903052	-	36903070	15	49	0		No
PAX5	9	C>T	CATTGCCcGGCCTGCCTGAGAGG	CATTGCCtGGCCTGCCTGAGAGG	36903077	36903055	-	36903070	12	41	0		No
PAX5	9	G>A	GGgGTCTCACTCTGTTGCCCAGG	GGaGTCTCACTCTGTTGCCCAGG	36903358	36903336	-	36903356	17	64	0		No
PAX5	9	C>A	TTTGCGATGTGGAGAGcGTGTGG	TTTGCGATGTGGAGAGaGTGTGG	36906254	36906276	+	36906270	3	34	0		No
PAX5	9	C>A	GGAGAGcGTGTGGATCACCCAGG	GGAGAGaGTGTGGATCACCCAGG	36906264	36906286	+	36906270	13	55	0		No
PAX5	9	T>C	CCATCTGTtCCCCAGACCCCAGG	CCATCTGTcCCCCAGACCCCAGG	36913767	36913789	+	36913775	11	41	0		No
PAX5	9	A>G	CCTGGGGTCTGGGGaACAGATGG	CCTGGGGTCTGGGGgACAGATGG	36913789	36913767	-	36913775	5	26	0		No
PAX5	9	T>C	GGGCTCTACCTGGGGTCTGGGGA	GGGCTCTACCTGGGGTCTGGGGg			+	36913775		20	0		Yes		CAGGACAGGAGAGTTGTGAAG	AGTAGAGAGGTGAGCAGAAGT				Yes
PAX5	9	A>G	TTCCTATTCTAATTGTTTCaGGG	TTCCTATTCTAATTGTTTCgGGG	36917925	36917947	+	36917944	0	51	0		No
PAX5	9	T>C	CTCCCtGAAACAATTAGAATAGG	CTCCCcGAAACAATTAGAATAGG	36917949	36917927	-	36917944	14	53	0		No
PAX5	9	A>G	TATTCCTATTCTAATTGTTTCAG	TATTCCTATTCTAATTGTTTCgG			+	36917944		64	0		Yes		AACACATAGAGGCCATTGTAGG	CTATGTGGGAATATGACCCAGTG				Yes
PAX5	9	T>C	tGCCTGTAATCCCAGCTACTCGG	cGCCTGTAATCCCAGCTACTCGG	36919713	36919735	+	36919713	19	20	0		No
PAX5	9	A>G	CAGGCaCCCACCACCACACTTGG	CAGGCgCCCACCACCACACTTGG	36919718	36919696	-	36919713	14	45	0		No
PAX5	9	G>A	GGAGTGCAATGGCgTGATCTTGG	GGAGTGCAATGGCaTGATCTTGG	36920862	36920884	+	36920875	6	58	0		No
PAX5	9	C>T	AcGCCATTGCACTCCAGCCTGGG	AtGCCATTGCACTCCAGCCTGGG	36920876	36920854	-	36920875	18	43	0		No
PAX5	9	C>T	CAcGCCATTGCACTCCAGCCTGG	CAtGCCATTGCACTCCAGCCTGG	36920877	36920855	-	36920875	17	37	0		No
PAX5	9	G>T	GCCCCTTGGTGACCTgCCACAGG	GCCCCTTGGTGACCTtCCACAGG	36922564	36922586	+	36922579	4	71	0		No
PAX5	9	G>T	CCCCTTGGTGACCTgCCACAGGG	CCCCTTGGTGACCTtCCACAGGG	36922565	36922587	+	36922579	5	72	0		No
PAX5	9	G>T	TGGTGACCTgCCACAGGGAGAGG	TGGTGACCTtCCACAGGGAGAGG	36922570	36922592	+	36922579	10	61	0		No
PAX5	9	G>T	GGTGACCTgCCACAGGGAGAGGG	GGTGACCTtCCACAGGGAGAGGG	36922571	36922593	+	36922579	11	69	0		No
PAX5	9	C>A	CCCTGTGGcAGGTCACCAAGGGG	CCCTGTGGaAGGTCACCAAGGGG	36922587	36922565	-	36922579	11	99	0		No
PAX5	9	C>A	TCCCTGTGGcAGGTCACCAAGGG	TCCCTGTGGaAGGTCACCAAGGG	36922588	36922566	-	36922579	10	99	0		No
PAX5	9	C>A	CTCCCTGTGGcAGGTCACCAAGG	CTCCCTGTGGaAGGTCACCAAGG	36922589	36922567	-	36922579	9	73	0		No
PAX5	9	C>A	GAGAACCCTCTCCCTGTGGcAGG	GAGAACCCTCTCCCTGTGGaAGG	36922598	36922576	-	36922579	0	49	0		No
PAX5	9	A>C	ATAaAAATGAACTAAGGGCCAGG	ATAcAAATGAACTAAGGGCCAGG	36930542	36930520	-	36930539	16	61	0		No
PAX5	9	A>C	TGCAGATAaAAATGAACTAAGGG	TGCAGATAcAAATGAACTAAGGG	36930547	36930525	-	36930539	11	49	0		No
PAX5	9	A>C	ATGCAGATAaAAATGAACTAAGG	ATGCAGATAcAAATGAACTAAGG	36930548	36930526	-	36930539	10	57	0		No
PAX5	9	G>A	AGGAGAATTGCTTGAACCCgGGG	AGGAGAATTGCTTGAACCCaGGG	36935286	36935308	+	36935305	0	79	0		No
PAX5	9	G>A	GGAGAATTGCTTGAACCCgGGGG	GGAGAATTGCTTGAACCCaGGGG	36935287	36935309	+	36935305	1	72	0		No
PAX5	9	G>A	GAGAATTGCTTGAACCCgGGGGG	GAGAATTGCTTGAACCCaGGGGG	36935288	36935310	+	36935305	2	66	0		No
PAX5	9	G>A	AATTGCTTGAACCCgGGGGGCGG	AATTGCTTGAACCCaGGGGGCGG	36935291	36935313	+	36935305	5	38	0		No
PAX5	9	G>A	TGCTTGAACCCgGGGGGCGGAGG	TGCTTGAACCCaGGGGGCGGAGG	36935294	36935316	+	36935305	8	17	0		No
PAX5	9	C>T	CACTGCAACCTCCGCCCCCcGGG	CACTGCAACCTCCGCCCCCtGGG	36935324	36935302	-	36935305	0	41	0		No
PAX5	9	T>A	CTtGCACACGTCCCACCCCTGGG	CTaGCACACGTCCCACCCCTGGG	36942568	36942546	-	36942566	17	61	0		No
PAX5	9	T>A	ACTtGCACACGTCCCACCCCTGG	ACTaGCACACGTCCCACCCCTGG	36942569	36942547	-	36942566	16	68	0		No
PAX5	9	T>C	CTTtGTTCTGCCTCTACCAGAGG	CTTcGTTCTGCCTCTACCAGAGG	36942624	36942646	+	36942627	16	53	0		No
PAX5	9	T>C	TTtGTTCTGCCTCTACCAGAGGG	TTcGTTCTGCCTCTACCAGAGGG	36942625	36942647	+	36942627	17	67	0		No
PAX5	9	T>C	TtGTTCTGCCTCTACCAGAGGGG	TcGTTCTGCCTCTACCAGAGGGG	36942626	36942648	+	36942627	18	58	0		No
PAX5	9	T>C	TGCTAGCACAGAGCTGGTGTGAG	TGCTAGCACAGAGCTGGTGTGgG			+	36942627		47	12		Yes		GTAACCTTGTTCTCAGGGACAC	GCTGGTCTCAAATGGTCTCAA				Yes
PAX5	9	T>C	ATGCTAGCACAGAGCTGGTGTGA	ATGCTAGCACAGAGCTGGTGTGg			+	36942627		48	12		Yes		GTAACCTTGTTCTCAGGGACAC	GCTGGTCTCAAATGGTCTCAA				Yes
PAX5	9	T>G	CCAGCTCTGTGCtAGCATATCGG	CCAGCTCTGTGCgAGCATATCGG	36948076	36948098	+	36948088	7	30	18		No
PAX5	9	T>G	TCTGTGCtAGCATATCGGCATGG	TCTGTGCgAGCATATCGGCATGG	36948081	36948103	+	36948088	12	33	38		No
PAX5	9	A>C	GCTaGCACAGAGCTGGTGTGAGG	GCTcGCACAGAGCTGGTGTGAGG	36948091	36948069	-	36948088	16	32	0		No
PAX5	9	G>A	CTTGTGTTGGCCgGGCACGGTGG	CTTGTGTTGGCCaGGCACGGTGG	36949367	36949345	-	36949355	7	32	0		No
PAX5	9	G>A	ATACTTGTGTTGGCCgGGCACGG	ATACTTGTGTTGGCCaGGCACGG	36949370	36949348	-	36949355	4	31	0		No
PAX5	9	C>A;T>C	TGcTGGGCtCATCACTAGACTGG	TGaTGGGCcCATCACTAGACTGG	36953626	36953604	-	36953624;36953618	11	51	13		No
PAX5	9	A>G	GGCTGTGTCCAGTCTAGTGATGA	GGCTGTGTCCAGTCTAGTGATGg				36953618		45	50		Yes		CCTGGCCAAGATAGGGAATTTA	CCAAGTCTGCTGGTGATGAA				Yes
PAX5	9	A>G	GCTGTGTCCAGTCTAGTGATGAG	GCTGTGTCCAGTCTAGTGATGgG				36953618		52	0		Yes		CCTGGCCAAGATAGGGAATTTA	CCAAGTCTGCTGGTGATGAA				Yes
PAX5	9	C>A	AAATAAAGACTTTCTTTGcTGGG	AAATAAAGACTTTCTTTGaTGGG	36953642	36953620	-	36953624	1	56	0		No
PAX5	9	C>A	GAAATAAAGACTTTCTTTGcTGG	GAAATAAAGACTTTCTTTGaTGG	36953643	36953621	-	36953624	0	67	0		No
PAX5	9	G>A	TCCAGTACTTTGGGgGGCCAAGG	TCCAGTACTTTGGGaGGCCAAGG	36953820	36953842	+	36953834	5	46	0		No
PAX5	9	G>A	GTACTTTGGGgGGCCAAGGCAGG	GTACTTTGGGaGGCCAAGGCAGG	36953824	36953846	+	36953834	9	35	0		No
PAX5	9	C>T	cCCCAAAGTACTGGAATTACAGG	tCCCAAAGTACTGGAATTACAGG	36953834	36953812	-	36953834	19	65	0		No
PAX5	9	A>G	GCTGGAGGCAACTGaCCTACAGG	GCTGGAGGCAACTGgCCTACAGG	36957650	36957628	-	36957636	5	41	0		No
PAX5	9	T>C	TGCTCGTGGCTGGAGGCAACTGA	TGCTCGTGGCTGGAGGCAACTGg			+	36957636		43	35		Yes		GGTCACCATCAACTGCATCA	ACGCTTCAGGTTTCCCATAG				Yes
PAX5	9	T>C	AGTTGAGCTGATGCAGTtGATGG	AGTTGAGCTGATGCAGTcGATGG	36957873	36957895	+	36957890	2	34	26		No
PAX5	9	T>C	ATGCAGTtGATGGTGACCACTGG	ATGCAGTcGATGGTGACCACTGG	36957883	36957905	+	36957890	12	66	7		No
PAX5	9	T>C	CAGTtGATGGTGACCACTGGAGG	CAGTcGATGGTGACCACTGGAGG	36957886	36957908	+	36957890	15	83	0		No
PAX5	9	A>G	ACCCTAGTGAGGATTCCTCaGGG	ACCCTAGTGAGGATTCCTCgGGG	36959088	36959110	+	36959107	0	73	47		No		CTGGAGGCATGCAAGTAGAA	GCAGAAGGGAAAGGAGAGAAG				Yes
PAX5	9	A>G	CCCTAGTGAGGATTCCTCaGGGG	CCCTAGTGAGGATTCCTCgGGGG	36959089	36959111	+	36959107	1	50	34		No
PAX5	9	T>C	CtGAGGAATCCTCACTAGGGTGG	CcGAGGAATCCTCACTAGGGTGG	36959108	36959086	-	36959107	18	38	34		No
PAX5	9	T>C	CCCCtGAGGAATCCTCACTAGGG	CCCCcGAGGAATCCTCACTAGGG	36959111	36959089	-	36959107	15	35	50		No
PAX5	9	T>C	TCCCCtGAGGAATCCTCACTAGG	TCCCCcGAGGAATCCTCACTAGG	36959112	36959090	-	36959107	14	44	22		No
PAX5	9	T>C	ACTGAAGGGCAGTTCCCCtGAGG	ACTGAAGGGCAGTTCCCCcGAGG	36959125	36959103	-	36959107	1	31	76		No
PAX5	9	A>G	CCACCCTAGTGAGGATTCCTCAG	CCACCCTAGTGAGGATTCCTCgG			+	36959107		67	65		Yes		CTGGAGGCATGCAAGTAGAA	GCAGAAGGGAAAGGAGAGAAG				Yes
PAX5	9	A>G	ACAAGCCCTCCCGACCTTaTAGG	ACAAGCCCTCCCGACCTTgTAGG	36966364	36966386	+	36966382	1	43	45	Homo	No
PAX5	9	T>C	tAAGGTCGGGAGGGCTTGTCTGG	cAAGGTCGGGAGGGCTTGTCTGG	36966382	36966360	-	36966382	19	14	27	Homo	No
PAX5	9	T>C	TACATCCTAtAAGGTCGGGAGGG	TACATCCTAcAAGGTCGGGAGGG	36966391	36966369	-	36966382	10	70	33	Homo	No		GCAGCACTACTCAGACATCTTC	CACACTGGGTGTCAGGAAATAG				Yes
PAX5	9	T>C	CTACATCCTAtAAGGTCGGGAGG	CTACATCCTAcAAGGTCGGGAGG	36966392	36966370	-	36966382	9	63	52	Homo	No
PAX5	9	T>C	TCGCTACATCCTAtAAGGTCGGG	TCGCTACATCCTAcAAGGTCGGG	36966395	36966373	-	36966382	6	55	49	Homo	No
PAX5	9	T>C	GTCGCTACATCCTAtAAGGTCGG	GTCGCTACATCCTAcAAGGTCGG	36966396	36966374	-	36966382	5	59	60	Homo	No
PAX5	9	T>C	GGCAGTCGCTACATCCTAtAAGG	GGCAGTCGCTACATCCTAcAAGG	36966400	36966378	-	36966382	1	20	38	Homo	No
PAX5	9	A>G	aTTTGGTGGGTGCTGACCAATGG	gTTTGGTGGGTGCTGACCAATGG	36968883	36968861	-	36968883	19	71	0		No
PAX5	9	A>G	TGAGAAAAGGATCaTTTGGTGGG	TGAGAAAAGGATCgTTTGGTGGG	36968896	36968874	-	36968883	6	59	0		No
PAX5	9	A>G	TTGAGAAAAGGATCaTTTGGTGG	TTGAGAAAAGGATCgTTTGGTGG	36968897	36968875	-	36968883	5	66	0		No
PAX5	9	A>G	CCTTTGAGAAAAGGATCaTTTGG	CCTTTGAGAAAAGGATCgTTTGG	36968900	36968878	-	36968883	2	60	50		No		AGCTCTTGAAAGTGGATGGG	GTCACCAAGACTCAGTCAGAAG				Yes
PAX5	9	A>G	ACTCTTGCTAAAGCaTGACGTGG	ACTCTTGCTAAAGCgTGACGTGG	36969015	36969037	+	36969029	5	60	64		No		CTGACAGGAAGGAGGTTTCAC	CGTAGAAGTCAACAGGCTCAG				Yes
PAX5	9	A>G	CTCTTGCTAAAGCaTGACGTGGG	CTCTTGCTAAAGCgTGACGTGGG	36969016	36969038	+	36969029	6	52	68		No
PAX5	9	A>G	CTAAAGCaTGACGTGGGCCTTGG	CTAAAGCgTGACGTGGGCCTTGG	36969022	36969044	+	36969029	12	36	40		No
PAX5	9	T>C	CAtGCTTTAGCAAGAGTGACTGG	CAcGCTTTAGCAAGAGTGACTGG	36969031	36969009	-	36969029	17	69	0		No
PAX5	9	C>T	ACCTTGGGCcCCCAAAGTGCTGG	ACCTTGGGCtCCCAAAGTGCTGG	36975632	36975654	+	36975641	10	57	0		No
PAX5	9	C>T	CCTTGGGCcCCCAAAGTGCTGGG	CCTTGGGCtCCCAAAGTGCTGGG	36975633	36975655	+	36975641	11	37	0		No
PAX5	9	C>T	CcCCCAAAGTGCTGGGATTACGG	CtCCCAAAGTGCTGGGATTACGG	36975640	36975662	+	36975641	18	33	0		No
PAX5	9	C>T	cCCCAAAGTGCTGGGATTACGGG	tCCCAAAGTGCTGGGATTACGGG	36975641	36975663	+	36975641	19	41	0		No
PAX5	9	G>A	AGCACTTTGGGgGCCCAAGGTGG	AGCACTTTGGGaGCCCAAGGTGG	36975652	36975630	-	36975641	8	73	0		No
PAX5	9	G>A	CCCAGCACTTTGGGgGCCCAAGG	CCCAGCACTTTGGGaGCCCAAGG	36975655	36975633	-	36975641	5	52	0		No
PAX5	9	A>C	ATCAGGAAAGCGGCTTGCaCCGG	ATCAGGAAAGCGGCTTGCcCCGG	36980161	36980183	+	36980179	1	35	0		No		AACCCTTAACCAGCTCCTAATC	GGTCACACAGCAGAGTTATCA				Yes
PAX5	9	A>C	AGGAAAGCGGCTTGCaCCGGTGG	AGGAAAGCGGCTTGCcCCGGTGG	36980164	36980186	+	36980179	4	25	0		No
PAX5	9	A>C	CTTGCaCCGGTGGCTGCCTGAGG	CTTGCcCCGGTGGCTGCCTGAGG	36980174	36980196	+	36980179	14	8	0		No
PAX5	9	A>C	TTGCaCCGGTGGCTGCCTGAGGG	TTGCcCCGGTGGCTGCCTGAGGG	36980175	36980197	+	36980179	15	18	0		No
PAX5	9	A>C	CaCCGGTGGCTGCCTGAGGGAGG	CcCCGGTGGCTGCCTGAGGGAGG	36980178	36980200	+	36980179	18	0	0		No
PAX5	9	A>C	ACCTCCCTCAGGCAGCCACCGGT	ACCTCCCTCAGGCAGCCACCGGg			+	36980179		45	0		Yes		AACCCTTAACCAGCTCCTAATC	GGTCACACAGCAGAGTTATCA				Yes
PAX5	9	A>C	CCTCCCTCAGGCAGCCACCGGTG	CCTCCCTCAGGCAGCCACCGGgG			+	36980179		37	2		Yes		AACCCTTAACCAGCTCCTAATC	GGTCACACAGCAGAGTTATCA				Yes
PAX5	9	A>T	GTATTCTCACGGTGGCaCCGCGG	GTATTCTCACGGTGGCtCCGCGG	36986771	36986793	+	36986787	3	47	50		No		AGGTGAACGCTGGTGATG	CGGCCGCCGATTAGTTT				Yes
PAX5	9	A>T	ACGGTGGCaCCGCGGATCCCTGG	ACGGTGGCtCCGCGGATCCCTGG	36986779	36986801	+	36986787	11	12	48		No
PAX5	9	A>C	CaTATTTGCTGTTGTGAACCAGG	CcTATTTGCTGTTGTGAACCAGG	36989839	36989861	+	36989840	18	52	0		No
PAX5	9	T>G	TAtGTACCGAATGGGGGCCATGG	TAgGTACCGAATGGGGGCCATGG	36989842	36989820	-	36989840	17	34	6		No
PAX5	9	T>G	AGCAAATAtGTACCGAATGGGGG	AGCAAATAgGTACCGAATGGGGG	36989848	36989826	-	36989840	11	48	5		No		CTACTGTTTACCTGGCTGACAT	CTGGAGAACACAGCCTCATAC				Yes
PAX5	9	T>G	CAGCAAATAtGTACCGAATGGGG	CAGCAAATAgGTACCGAATGGGG	36989849	36989827	-	36989840	10	47	6		No
PAX5	9	A>C	CCTGGTTCACAACAGCAAATATG	CCTGGTTCACAACAGCAAATAgG			+	36989840		48	20		Yes		CTACTGTTTACCTGGCTGACAT	CTGGAGAACACAGCCTCATAC				Yes
PAX5	9	G>A	GCGGGGAGCgCATGAGAACTCGG	GCGGGGAGCaCATGAGAACTCGG	36994675	36994697	+	36994684	10	54	0		No
PAX5	9	G>A	CGGGGAGCgCATGAGAACTCGGG	CGGGGAGCaCATGAGAACTCGGG	36994676	36994698	+	36994684	11	56	0		No
PAX5	9	T>G	CAGGTAAAGGCAGtAGCTCGAGG	CAGGTAAAGGCAGgAGCTCGAGG	37020638	37020616	-	37020625	6	35	0	Homo	No	YES; exon 2	TGCCGGCCATTTGTGAT	CTTTGGATGCTTGTCACTGC				Yes
PAX5	9	A>C	AATTCTTGGCAGGTAAAGGCAGT	AATTCTTGGCAGGTAAAGGCAGg			+	37020625		32	24	Homo	Yes	YES;exon 2	TGCCGGCCATTTGTGAT	CTTTGGATGCTTGTCACTGC				Yes
PAX5	9	C>T	GTTGTTTCAGGTCcCCTGCCTGG	GTTGTTTCAGGTCtCCTGCCTGG	37026371	37026393	+	37026384	6	38	0		No
PAX5	9	C>C	GTTGTTTCAGGTCCCCTGCCTGG	GTTGTTTCAGGTCCCCTGCCTGG	37026371	37026393	+	37026384	19	27	46		No
PAX5	9	C>T	TTGTTTCAGGTCcCCTGCCTGGG	TTGTTTCAGGTCtCCTGCCTGGG	37026372	37026394	+	37026384	7	46	0		No
PAX5	9	C>C	TTGTTTCAGGTCCCCTGCCTGGG	TTGTTTCAGGTCCCCTGCCTGGG	37026372	37026394	+	37026384	19	38	31		No
PAX5	9	G>A	GgGACCTGAAACAACGCACTTGG	GaGACCTGAAACAACGCACTTGG	37026385	37026363	-	37026384	18	75	28		No		TGGAAATACACTGTAAGCACGA	CAGAAACCGCTACTTCCTTGA				Yes
PAX5	9	G>G	GGGACCTGAAACAACGCACTTGG	GGGACCTGAAACAACGCACTTGG	37026385	37026363	-	37026384	19	77	78		No
PAX5	9	G>A	AGGCCAGGCACTGTGCGAgCTGG	AGGCCAGGCACTGTGCGAaCTGG	37026662	37026684	+	37026680	1	39	0		No
PAX5	9	G>G	AGGCCAGGCACTGTGCGAGCTGG	AGGCCAGGCACTGTGCGAGCTGG	37026662	37026684	+	37026680	19	32	20		No
PAX5	9	G>A	GGCCAGGCACTGTGCGAgCTGGG	GGCCAGGCACTGTGCGAaCTGGG	37026663	37026685	+	37026680	2	26	0		No
PAX5	9	G>G	GGCCAGGCACTGTGCGAGCTGGG	GGCCAGGCACTGTGCGAGCTGGG	37026663	37026685	+	37026680	19	14	30		No
PAX5	9	C>T	AGcTCGCACAGTGCCTGGCCTGG	AGtTCGCACAGTGCCTGGCCTGG	37026682	37026660	-	37026680	17	17	0		No
PAX5	9	C>C	AGCTCGCACAGTGCCTGGCCTGG	AGCTCGCACAGTGCCTGGCCTGG	37026682	37026660	-	37026680	19	12	0		No
PAX5	9	C>T	AGCCCAGcTCGCACAGTGCCTGG	AGCCCAGtTCGCACAGTGCCTGG	37026687	37026665	-	37026680	12	13	0		No
PAX5	9	C>C	AGCCCAGCTCGCACAGTGCCTGG	AGCCCAGCTCGCACAGTGCCTGG	37026687	37026665	-	37026680	19	23	8		No
PAX5	9	G>C	GGCCCAGCCCGGGGTAgCTGCGG	GGCCCAGCCCGGGGTAcCTGCGG	37026852	37026874	+	37026868	3	5	0		No
PAX5	9	G>C	GCCCGGGGTAgCTGCGGCCAAGG	GCCCGGGGTAcCTGCGGCCAAGG	37026858	37026880	+	37026868	9	0	0		No
PAX5	9	G>C	AgCTGCGGCCAAGGCGCCCGCGG	AcCTGCGGCCAAGGCGCCCGCGG	37026867	37026889	+	37026868	18	2	42		No
PAX5	9	C>G	CAGcTACCCCGGGCTGGGCCCGG	CAGgTACCCCGGGCTGGGCCCGG	37026871	37026849	-	37026868	16	0	0		No
PAX5	9	C>G	TGGCCGCAGcTACCCCGGGCTGG	TGGCCGCAGgTACCCCGGGCTGG	37026877	37026855	-	37026868	10	0	0		No
PAX5	9	C>G	GCCTTGGCCGCAGcTACCCCGGG	GCCTTGGCCGCAGgTACCCCGGG	37026881	37026859	-	37026868	6	7	0		No
PAX5	9	C>G	CGCCTTGGCCGCAGcTACCCCGG	CGCCTTGGCCGCAGgTACCCCGG	37026882	37026860	-	37026868	5	6	10		No		AGCAGAGAAAGAAAGGATCTGG	TGGGATCCCTGCACTTTG				Yes
PAX5	9	G>C	GCCGCGGGCGCCTTGGCCGCAGC	GCCGCGGGCGCCTTGGCCGCAGg			+	37026868		2	60		Yes		AGCAGAGAAAGAAAGGATCTGG	TGGGATCCCTGCACTTTG				Yes
PAX5	9	A>T	GCAGAGGGTCCCaGCCACCAAGG	GCAGAGGGTCCCtGCCACCAAGG	37027527	37027549	+	37027539	7	45	0	Homo	No
PAX5	9	A>T	GTCCCaGCCACCAAGGCCGCCGG	GTCCCtGCCACCAAGGCCGCCGG	37027534	37027556	+	37027539	14	46	0	Homo	No
PAX5	9	A>T	TCCCaGCCACCAAGGCCGCCGGG	TCCCtGCCACCAAGGCCGCCGGG	37027535	37027557	+	37027539	15	28	0	Homo	No
PAX5	9	A>T	CCCaGCCACCAAGGCCGCCGGGG	CCCtGCCACCAAGGCCGCCGGGG	37027536	37027558	+	37027539	16	28	0	Homo	No
PAX5	9	T>A	CCCCGGCGGCCTTGGTGGCtGGG	CCCCGGCGGCCTTGGTGGCaGGG	37027558	37027536	-	37027539	0	28	0	Homo	No
PAX5	9	A>C	AACGGCCCCAGGCGGGaCTCTGG	AACGGCCCCAGGCGGGcCTCTGG	37029414	37029436	+	37029430	3	0	22		No
PAX5	9	A>C	ACGGCCCCAGGCGGGaCTCTGGG	ACGGCCCCAGGCGGGcCTCTGGG	37029415	37029437	+	37029430	4	0	7		No
PAX5	9	A>C	CGGCCCCAGGCGGGaCTCTGGGG	CGGCCCCAGGCGGGcCTCTGGGG	37029416	37029438	+	37029430	5	0	0		No
PAX5	9	A>C	AGGCGGGaCTCTGGGGACCCAGG	AGGCGGGcCTCTGGGGACCCAGG	37029423	37029445	+	37029430	12	0	0		No
PAX5	9	A>C	CGGGaCTCTGGGGACCCAGGAGG	CGGGcCTCTGGGGACCCAGGAGG	37029426	37029448	+	37029430	15	21	0		No
PAX5	9	T>G	GGTCCCCAGAGtCCCGCCTGGGG	GGTCCCCAGAGgCCCGCCTGGGG	37029441	37029419	-	37029430	8	25	0		No		GAAGTCTATTCCATCCCAGTCC	AGCAGAACTCTCTTGCTACAC				Yes
PAX5	9	A>C	GCAGCCTCCTGGGTCCCCAGAGT	GCAGCCTCCTGGGTCCCCAGAGg	37029416	37029438	+	37029430	0	42	0		No		GAAGTCTATTCCATCCCAGTCC	AGCAGAACTCTCTTGCTACAC				Yes

## Sheet: Legends
					Legends for Overview
					Both colours blue and black are alternatively used to show different crRNAs for same variants.
					However, the bold ones are used for the best score.
					The red ones indicates possibility of indel.
					a blue background indicates a variant creating a new PAM-site
				PAx21	37020625
				Myc 19a	127736999	90716374

## Sheet: Sheet1
Gene	Chr	Variant	Wild-type Design	Variant Design	Start	End	Strand	Variant Position	Distance to PAM	IDT - On Target	IDT - Off Target	CLC - Homozygous	Creating new PAM?	Variants in exon?	Primer F	Primer R	Primers name	crRNA already ordered	CrRNA code	Mutation verified OCI_ly3	Mutation verified BJAB	Note
MTOR	1	C>T	TAACTATCACCCGGGTGcGGTGG	TAACTATCACCCGGGTGtGGTGG	11110703	11110681	-	11110686	2	56	0	Homo	No					mTOR_mut015_cr001
MTOR		T>C	TTCTGAGGTTAGCTGATTCTTGA	TTCTGAGGTTAGCTGATTCTTGg				11127836		56	28	Homo	Yes		CAAGATTCTGAAGAACATGTGTGAG	GTGAGAGGAGAGACGAGATGA		mTOR_mut016_cr001
MTOR	1	G>A	GCTGAATTAACTGCgATGGCAGG	GCTGAATTAACTGCaATGGCAGG	11145015	11144993	-	11145001	5	44	0	Homo	No
MTOR	1	G>A	GGATGCTGAATTAACTGCgATGG	GGATGCTGAATTAACTGCaATGG	11145019	11144997	-	11145001	1	79	0	Homo	No	YES; Exon 33	GCCCTTGCCACCTAAGATTT	GTATGCAAGCCAAGCAATACAC	Yes	mTOR_mut003_cr001	Cr025
MTOR	1	ACCCCCCCAACCCCCCGACA>ACCCCCCAACCCCCCGACA	cccccaaccccccgacaAAAGTG	ccccaaccccccgacaAAAGTGG	11193952	11193974	+	11193949	4	37	24	Homo	No
MTOR	1	ACCCCCCCAACCCCCCGACA>ACCCCCCAACCCCCCGACA	ccccaaccccccgacaAAAGTGG	cccaaccccccgacaAAAGTGGG	11193953	11193975	+	11193949	5	39	64	Homo	No
MTOR	1	ACCCCCCCAACCCCCCGACA>ACCCCCCAACCCCCCGACA	cccaaccccccgacaAAAGTGGG	ccaaccccccgacaAAAGTGGGG	11193954	11193976	+	11193949	6	41	71	Homo	No					? Decide later
MTOR	1	ACCCCCCCAACCCCCCGACA>ACCCCCCAACCCCCCGACA	ccccgacaAAAGTGGGGCTGCAG	cccgacaAAAGTGGGGCTGCAGG	11193961	11193983	+	11193949	13	39	52	Homo	No
MTOR	1	ACCCCCCCAACCCCCCGACA>ACCCCCCAACCCCCCGACA	cgacaAAAGTGGGGCTGCAGGTG	gacaAAAGTGGGGCTGCAGGTGG	11193964	11193986	+	11193949	16	46	0	Homo	No
MTOR	1	ACCCCCCCAACCCCCCGACA>ACCCCCCAACCCCCCGACA	gacaAAAGTGGGGCTGCAGGTGG	acaAAAGTGGGGCTGCAGGTGGG	11193965	11193987	+	11193949	17	52	0	Homo	No
MTOR	1	A>G	aATGGTGGGGACCAGGAGATAGG	gATGGTGGGGACCAGGAGATAGG	11218068	11218046	-	11218068	19	30	0	Homo	No
MTOR	1	A>G	TTTGGGGaATGGTGGGGACCAGG	TTTGGGGgATGGTGGGGACCAGG	11218075	11218053	-	11218068	12	25	0	Homo	No
MTOR	1	A>G	ATTCAATTTGGGGaATGGTGGGG	ATTCAATTTGGGGgATGGTGGGG	11218081	11218059	-	11218068	6	40	0	Homo	No
MTOR	1	A>G	GATTCAATTTGGGGaATGGTGGG	GATTCAATTTGGGGgATGGTGGG	11218082	11218060	-	11218068	5	37	0	Homo	No
MTOR	1	A>G	TGATTCAATTTGGGGaATGGTGG	TGATTCAATTTGGGGgATGGTGG	11218083	11218061	-	11218068	4	36	0	Homo	No
MTOR	1	A>G	TAGTGATTCAATTTGGGGaATGG	TAGTGATTCAATTTGGGGgATGG	11218086	11218064	-	11218068	1	50	0	Homo	No		GGAGTACAATGGTGTGACCTTAG	CTCCCAAAGTGCTGCGATTA		mTOR_mut008_cRNA1
MTOR	1	C>T	CCCcATACAAATATGTATAGTGG	CCCtATACAAATATGTATAGTGG	11218103	11218125	+	11218106	16	40	0	Homo	No
MTOR	1	G>A	CCACTATACATATTTGTATgGGG	CCACTATACATATTTGTATaGGG	11218125	11218103	-	11218106	0	40	0	Homo	No		GGAGTACAATGGTGTGACCTTAG	CTCCCAAAGTGCTGCGATTA		mTOR_mut010_crRNA1
MTOR	1	G>A	GGGAGGAAGGCATTgGGCTCAGG	GGGAGGAAGGCATTaGGCTCAGG	11228547	11228569	+	11228561	5	31	0	Homo	No
MTOR	1	G>A	GGAGGAAGGCATTgGGCTCAGGG	GGAGGAAGGCATTaGGCTCAGGG	11228548	11228570	+	11228561	6	41	0	Homo	No		CCTTGATGGTGAGAGGCTATTC	TCCCGAGTAGCTGGGATTATAG		mTOR_mut006_crRNA1	Cr039	Yes	Sequencing not done
MTOR	1	G>A	GAGGAAGGCATTgGGCTCAGGGG	GAGGAAGGCATTaGGCTCAGGGG	11228549	11228571	+	11228561	7	29	0	Homo	No
MTOR	1	G>A	CACAGACTCGAATGACgTTAAGG	CACAGACTCGAATGACaTTAAGG	11228685	11228707	+	11228701	3	46	0	Homo	No
MTOR	1	G>A	TCGAATGACgTTAAGGAACGTGG	TCGAATGACaTTAAGGAACGTGG	11228692	11228714	+	11228701	10	70	48	Homo	No	YES; exon 19	GTCATGCCATGTGTAGCTCTAA	AGTCTCACTCTGTCGTCCAA
MTOR	1	G>A	CGAATGACgTTAAGGAACGTGGG	CGAATGACaTTAAGGAACGTGGG	11228693	11228715	+	11228701	11	76	55	Homo	No		CCATGTGTAGCTCTAACACTCTC	CAAGGGATTCTCCTGCCTTAG	Yes	mTOR_mut004_cr001	Cr019	Yes
MTOR	1	C>T	cGTCATTCGAGTCTGTGATGGGG	tGTCATTCGAGTCTGTGATGGGG	11228701	11228679	-	11228701	19	60	0	Homo	No
MTOR	1	C>T	AcGTCATTCGAGTCTGTGATGGG	AtGTCATTCGAGTCTGTGATGGG	11228702	11228680	-	11228701	18	39	0	Homo	No
MTOR	1	GTCTCAAAAAAAAAAAAAAG>GTCTCAAAAAAAAAAAAAAAG	aaaaaaaaaagAAGAGTTCCGGG	aaaaaaaaaagAAGAGTTCCGGG	11238776	11238754	-	11238766	9	34	0	Homo	No
MTOR	1	GTCTCAAAAAAAAAAAAAAG>GTCTCAAAAAAAAAAAAAAAG	aaaaaaaaaaagAAGAGTTCCGG	aaaaaaaaaaagAAGAGTTCCGG	11238777	11238755	-	11238766	8	33	0	Homo	No
MTOR	1	A>G	GCCCGTTCTCAATGAGCCaCTGG	GCCCGTTCTCAATGAGCCgCTGG	11249910	11249932	+	11249928	1	25	0	Homo	No
MTOR	1	A>G	CCCGTTCTCAATGAGCCaCTGGG	CCCGTTCTCAATGAGCCgCTGGG	11249911	11249933	+	11249928	2	31	0	Homo	No
MTOR	1	GCACAAG>GCACAG	cacaagGGAACTAGTACAGTTGG	gcacagGGAACTAGTACAGTTGG	11250623	11250601	-	11250618	14	50	0	Homo	No
MTOR	1	GCACAAG>GCACAG	GAGACTGGGTGAGAAgcacaagG	TGAGACTGGGTGAGAAgcacagG	11250639	11250617	-	11250618	0	75	0	Homo	No		GGGAAGCGGGAAGCTATAAG	CCTGGCTTCTCAGACTCTAAAC		mTOR_mut013_crRNA1	Cr036	Yes	No
MTOR	1	TAGAAAA>TAGAAATA	aAGAGCTCTGAACATGGGATTGG	aAGAGCTCTGAACATGGGATTGG	11254600	11254578	-	11254600	19	62	7	Homo	No
MTOR	1	TAGAAAA>TAGAAATA	agaaaaAGAGCTCTGAACATGGG	gaaataAGAGCTCTGAACATGGG	11254605	11254583	-	11254600	14	76	0	Homo	No		CGGCCAACTTTGTACCTTCT	CCTCCCAAAGTGCTGTGATTA		mTOR_mut012_crRNA1
MTOR	1	TAGAAAA>TAGAAATA	tagaaaaAGAGCTCTGAACATGG	agaaataAGAGCTCTGAACATGG	11254606	11254584	-	11254600	13	65	0	Homo	No
MTOR	1	C>T	TGAGTGCCGGCCAGGCAcGGTGG	TGAGTGCCGGCCAGGCAtGGTGG	11257246	11257268	+	11257263	2	14	0	Homo	No
MTOR	1	A>G	CCCCTAGCCCTTGTCAGGCaGGG	CCCCTAGCCCTTGTCAGGCgGGG	11259511	11259533	+	11259530	0	16	7	Homo	No		CTCCCAAACTGCTCAAGGTAT	CCCACACATCCCACAATGA	Yes	same as mTOR_mut007		Yes	No
MTOR	1	A>G	CCCTAGCCCTTGTCAGGCaGGGG	CCCTAGCCCTTGTCAGGCgGGGG	11259512	11259534	+	11259530	1	11	10	Homo	No
MTOR	1	A>G	TCAGGCaGGGGATTCTAAAAAGG	TCAGGCgGGGGATTCTAAAAAGG	11259524	11259546	+	11259530	13	24	36	Homo	No
MTOR	1	T>C	CCtGCCTGACAAGGGCTAGGGGG	CCcGCCTGACAAGGGCTAGGGGG	11259532	11259510	-	11259530	17	20	22	Homo	No
MTOR	1	T>C	CCCtGCCTGACAAGGGCTAGGGG	CCCcGCCTGACAAGGGCTAGGGG	11259533	11259511	-	11259530	16	30	26	Homo	No
MTOR	1	T>C	CCCCtGCCTGACAAGGGCTAGGG	CCCCcGCCTGACAAGGGCTAGGG	11259534	11259512	-	11259530	15	24	41	Homo	No
MTOR	1	T>C	TCCCCtGCCTGACAAGGGCTAGG	TCCCCcGCCTGACAAGGGCTAGG	11259535	11259513	-	11259530	14	32	0	Homo	No
MTOR	1	T>C	TAGAATCCCCtGCCTGACAAGGG	TAGAATCCCCcGCCTGACAAGGG	11259540	11259518	-	11259530	9	44	53	Homo	No		AGTTCTCACATCAACCCATGAA	TTTCCTCATTCCGGCTCTTTAG		mTOR_mut007_crRNA1	Cr035	Yes	No
MTOR	1	T>C	TTAGAATCCCCtGCCTGACAAGG	TTAGAATCCCCcGCCTGACAAGG	11259541	11259519	-	11259530	8	35	59	Homo	No		AGTTCTCACATCAACCCATGAA	TTTCCTCATTCCGGCTCTTTAG		Decide later		Yes	No
MTOR	1	A>G	ACACGGACGCTaGTGTTCCCTGG	ACACGGACGCTgGTGTTCCCTGG	11262088	11262110	+	11262099	8	55	30	Homo	No		GCGTAATGTCCAGACCCA	CCAAGAAGAAGACTGCAGAAAG		mTOR_mut011_cr001	Cr037	Yes	Sequencing not done	Ordered cr001 and cr002 as the later creates new PAM
MTOR	1	A>G	CAAGGGGCTGACACGGACGCTaG	CAAGGGGCTGACACGGACGCTgG				11262099	-2	54	72	homo	Yes				Primers same as mut011	mTOR_mut011_cr002	Cr038	Yes	Sequencing not done	Ordered cr001 and cr002 as the later creates new PAM
MTOR	1	A>G	CACGGACGCTaGTGTTCCCTGGG	CACGGACGCTgGTGTTCCCTGGG	11262089	11262111	+	11262099	9	55	8	Homo	No
MTOR	1	A>G	ACGGACGCTaGTGTTCCCTGGGG	ACGGACGCTgGTGTTCCCTGGGG	11262090	11262112	+	11262099	10	56	21	Homo	No		CAAGGGGCTGACACGGACGCTAG	ACACCTATCCCAAGTATGTTCAG
MTOR	1	C>G	TAGAGGAATAcTTATCTCACAGG	TAGAGGAATAgTTATCTCACAGG	11265474	11265452	-	11265464	9	75	0	Homo	No
