# Supplementary material for: Targeting DLBCL by mutation-specific disruption of cancer-driving oncogenes
Source: Front Genome Ed. 2024 Oct 14;6:1427322. doi: 10.3389/fgeed.2024.1427322 (PMC11513324; doi:10.3389/fgeed.2024.1427322)
Supplement: Supplementary file 5 [file Table4.XLSX]

## Sheet: Tabelle1
Primers	Sequence	Primers
Cr029 P1	TGCCAGAGGACAGAGAGATTA	SEQ ID NO 19 (primer Cr029 P1)
Cr029 P2	GTTCAGCCCTTGGAGAATGA	SEQ ID NO 20 (primer Cr029 P2)
Cr006 P3	GTTCAGCCCT TGGAGAATGA	SEQ ID NO 21 (primer Cr006 P3)
Cr006 P4	TGCCAGAGGA CAGAGAGATT A	SEQ ID NO 22 (primer Cr006 P4)
Cr012 P5	TCT GCT TCC CAA CTC CAA C	SEQ ID NO 24 (primer Cr012 P5)
Cr012 P6	TAC CAT CCT TCA GCG TGT TC	SEQ ID NO 25 (primer Cr012 P6)
Cr009 P7	TTTAAAGGGATTGACGGTGC	SEQ ID NO 26 (primer Cr009 P7)
Cr009 P8	TTGATGCGTTTCTCCTTCTG	SEQ ID NO 27 (primer Cr009 P8)
Cr021 P9	TGTGATATTAAGTCCTACGCGGG	SEQ ID NO 28 (primer Cr021 P9)
Cr021 P10	ACAGCGGTGCTTCTCCTATG	SEQ ID NO 28 (primer Cr021 P10)
Cr022 P11	GGAGCAGTCTTCTCAGTCGG	SEQ ID NO 29 (primer Cr022 P11)
Cr022 P12	TGGCGAAGAGCCTCGAAATC	SEQ ID NO 30 (primer Cr022 P12)
Cr030 P13	GGGCCTCTCTTACCTTCGTC	SEQ ID NO 31 (primer Cr030 P13)
Cr030 P14	CACCCTGCGCTCGCTC	SEQ ID NO 32 (primer Cr030 P14)
Cr019a P15	TTTCTCCCATTCCTGCGCTA	SEQ ID NO 33 (primer Cr019a P15)
Cr019a P16	CGGAGATTCGCCCTGGTTT	SEQ ID NO 34 (primer Cr019a P16)
Cr033 P17	CTGATGGCGCTGACGGAG	SEQ ID NO 35 (primer Cr033 P17)
Cr033 P18	CAAGCATTGTTCCTTCGCGG	SEQ ID NO 36 (primer Cr033 P18)
