# Supplementary material for: Targeting DLBCL by mutation-specific disruption of cancer-driving oncogenes
Source: Front Genome Ed. 2024 Oct 14;6:1427322. doi: 10.3389/fgeed.2024.1427322 (PMC11513324; doi:10.3389/fgeed.2024.1427322)
Supplement: Supplementary file 6 [file Table1.XLSX]

## Sheet: VCF quality  filtering
#CHROM	GENE	POS	REF	ALT	QUAL	TYPE	DP	GT
chr1		10051	ACCCTA	ACCTA	1.21955	del	5	1/1
chr1		10114	T	C	15.2791	snp	8	0/1
chr1		10157	T	C	10.8329	snp	4	1/1
chr1		10163	T	C	14.7697	snp	5	1/1
chr1		10175	T	A	18.862	snp	4	1/1
chr1		10327	T	C	11.5575	snp	4	1/1
chr1	DDX11L1	13273	G	C	1315.67	snp	52	1/1
chr1	DDX11L1	13417	CGAGAT	CGAGAGAGAT	715.758	ins	40	1/1
chr1	WASH7P	14653	C	T	6.44302	snp	19	0/1
chr1	WASH7P	15274	A	G	8.29762	snp	3	1/1
chr1	WASH7P	17722	A	G	7.78021	snp	17	0/1
chr1	WASH7P	17746	A	G	16.1411	snp	13	0/1
chr1	LOC729737	137622	G	A	22.1247	snp	6	0/1
chr1	LOC729737	137825	G	A	90.9508	snp	5	1/1
chr1	LOC729737	138156	G	T	42.9201	snp	3	1/1
chr1	LOC102725121	182686	A	G	419.798	snp	58	0/1
chr1	LOC102725121	183358	G	C	24.6264	snp	63	0/1
chr1	LOC102725121	183629	G	A	72.916	snp	142	0/1
chr1		185194	G	C	12.3222	snp	24	0/1
chr1		185428	A	G	20.8977	snp	9	0/1
chr1		187019	G	A	28.7041	snp	2	1/1
chr1		187485	G	A	219.731	snp	53	0/1
chr1		187744	A	G	70.913	snp	14	0/1
chr1		188289	G	A	350.95	snp	32	0/1
chr1		189392	ACCCCGA	ACCGA	59.7006	del	5	0/1
chr1		264730	T	A	29.4301	snp	5	0/1
chr1		268516	C	T	61.7626	snp	2	1/1
chr1	LOC100132062	494515	T	A	503.328	snp	19	1/1
chr1		633933	G	A	2.16356	snp	2	1/1
chr1		668280	C	A	29.2912	snp	2	1/1
chr1		722408	G	C	8.34401	snp	3	1/1
chr1	LOC100133331	726821	G	A	11.154	snp	2	1/1
chr1	LOC100133331	727717	G	C	131.739	snp	7	1/1
chr1		736829	G	A	110.585	snp	8	0/1
chr1		737947	G	A	16.47	snp	2	1/1
chr1		739041	A	T	42.4317	snp	5	0/1
chr1		740738	C	T	159.847	snp	7	1/1
chr1		740747	C	T	140.348	snp	6	1/1
chr1	LOC100288069	777325	CTC	TTA	53.7693	complex	2	1/1
chr1	LOC100288069	777335	GGG	CAA	53.7693	complex	2	1/1
chr1	LOC100288069	777345	TTG	TTATG	58.064	ins	2	1/1
chr1	LOC100288069	777360	GTA	GTTA	58.064	ins	2	1/1
chr1	LOC100288069	777368	T	C	59.7899	snp	2	1/1
chr1	LOC100288069	777382	T	A	53.7693	snp	2	1/1
chr1	LOC100288069	777390	G	C	53.7693	snp	2	1/1
chr1	LOC100288069	777398	C	G	53.7693	snp	2	1/1
chr1	LOC100288069	777408	A	G	53.7693	snp	2	1/1
chr1	LOC100288069	777422	G	A	62.3114	snp	2	1/1
chr1	LOC100288069	777435	T	G	62.3114	snp	2	1/1
chr1	LOC100288069	777485	CCTCAGTC	CC	48.4953	del	2	1/1
chr1	LOC100288069	777499	C	G	56.6298	snp	2	1/1
chr1	LOC100288069	777505	A	G	56.6298	snp	2	1/1
chr1	LOC100288069	777526	TATG	GACA	50.6092	complex	2	1/1
chr1	LOC100288069	777538	TTTGTTTGTTTG	TTTTC	50.6092	complex	2	1/1
chr1	LOC100288069	777567	G	T	50.6092	snp	2	1/1
chr1		779968	T	G	65.7718	snp	2	1/1
chr1		780616	A	T	29.6639	snp	3	1/1
chr1		817341	A	G	75.5007	snp	3	1/1
chr1	FAM87B	817514	T	C	122.788	snp	5	1/1
chr1	LINC00115	826577	ACT	ATCT	226.431	ins	10	1/1
chr1	LINC00115	826893	G	A	1059.13	snp	38	1/1
chr1	LINC00115	827209	GGCC	CGCG	306.983	complex	10	1/1
chr1	LINC00115	827221	T	C	278.854	snp	9	1/1
chr1	LINC00115	827252	T	A	184.275	snp	6	1/1
chr1	LINC01128	841742	A	T	143.196	snp	5	1/1
chr1	LINC01128	856883	A	G	680.443	snp	23	1/1
chr1	LINC01128	857100	C	T	907.464	snp	28	1/1
chr1		866626	T	C	32.5749	snp	2	1/1
chr1	FAM41C	868735	G	A	96.8092	snp	6	1/1
chr1	FAM41C	873251	G	A	381.558	snp	12	1/1
chr1	FAM41C	873542	G	A	1398.24	snp	45	1/1
chr1	FAM41C	873548	C	T	1435.53	snp	44	1/1
chr1		876887	A	G	62.0028	snp	2	1/1
chr1		876904	C	G	93.3988	snp	3	1/1
chr1		877997	G	T	9.39745	snp	2	1/1
chr1		878005	G	T	9.39745	snp	2	1/1
chr1		878017	G	C	9.39745	snp	2	1/1
chr1		911109	T	C	57.2669	snp	2	1/1
chr1		911220	CTTCC	CTCC	52.5214	del	2	1/1
chr1		914618	A	G	62.0028	snp	2	1/1
chr1		925628	G	C	93.3988	snp	3	1/1
chr1	SAMD11	926250	G	A	275.244	snp	9	1/1
chr1	SAMD11	926428	A	G	57.2669	snp	2	1/1
chr1	SAMD11	927003	C	T	89.8143	snp	3	1/1
chr1	SAMD11	927009	A	G	65.7718	snp	2	1/1
chr1	SAMD11	930939	G	A	263.364	snp	8	1/1
chr1	SAMD11	931131	CCCCTCCCTCCCTCCCA	CCCCTCCCTCCCTCCCTCCCA	83.8564	ins	3	1/1
chr1	SAMD11	933601	C	T	53.4979	snp	2	1/1
chr1	SAMD11	935523	T	C	84.1896	snp	3	1/1
chr1	SAMD11	935954	G	T	196.958	snp	7	1/1
chr1	SAMD11	939570	TCCCTCTG	TCCCTGGAGGACCCCCTCTG	72.0251	ins	3	1/1
chr1	SAMD11	941119	A	G	335.345	snp	10	1/1
chr1	SAMD11	942335	C	G	167.175	snp	5	1/1
chr1	SAMD11	942451	T	C	126.918	snp	4	1/1
chr1	SAMD11	943526	CTTTTTTTTTTTTTTTTTTTTTTGCCAGG	CTTTTTTTTTTTTTTTTTTTTTGCCAGG	55.1573	del,del	6	1/2
chr1	SAMD11	943526	CTTTTTTTTTTTTTTTTTTTTTTGCCAGG	CTTTTTTTTTTTTTTTTTTGCCAGG	55.1573	del,del	6	1/2
chr1	SAMD11	944296	G	A	251.949	snp	8	1/1
chr1	SAMD11	944307	T	C	253.814	snp	9	1/1
chr1	NOC2L	944858	A	G	552.724	snp	16	1/1
chr1	NOC2L	946247	G	A	748.734	snp	23	1/1
chr1	NOC2L	948245	A	G	732.731	snp	22	1/1
chr1	NOC2L	948711	C	G	325.637	snp	29	0/1
chr1	NOC2L	948721	A	C	324.211	snp	31	0/1
chr1	NOC2L	951408	GGTAC	AGTAC	467.219	snp	17	1/1
chr1	NOC2L	951437	C	T	422.504	snp	14	1/1
chr1	NOC2L	952180	A	C	1122.09	snp	34	1/1
chr1	NOC2L	952421	A	G	1840.55	snp	52	1/1
chr1	NOC2L	953259	T	C	997.696	snp	29	1/1
chr1	NOC2L	953279	T	C	882.007	snp	25	1/1
chr1	NOC2L	953778	GA	CC	427.823	complex	13	1/1
chr1	NOC2L	954258	G	C	323.618	snp	10	1/1
chr1	NOC2L	954333	C	A	75.5007	snp	3	1/1
chr1	NOC2L	955641	G	A	59.7512	snp	2	1/1
chr1	NOC2L	955679	C	T	93.3988	snp	3	1/1
chr1	NOC2L	957365	G	A	509.298	snp	15	1/1
chr1	NOC2L	958251	A	G	65.7718	snp	2	1/1
chr1	NOC2L	958339	G	A	62.0028	snp	2	1/1
chr1	NOC2L	959193	G	A	1013.53	snp	31	1/1
chr1		959510	AAGACC	AAGACAGACC	62.0028	ins	2	1/1
chr1	KLHL17	961096	A	G	65.7718	snp	2	1/1
chr1	KLHL17	961945	G	C	2006.65	snp	58	1/1
chr1	KLHL17	962184	T	C	984.903	snp	30	1/1
chr1	KLHL17	962943	T	C	477.352	snp	15	1/1
chr1	KLHL17	964548	G	C	416.529	snp	13	1/1
chr1	KLHL17	964557	GGCGCG	TCCGCA	268.955	complex	10	1/1
chr1	KLHL17	964609	A	C	149.381	snp	6	1/1
chr1	KLHL17	964621	G	A	111.505	snp	6	0/1
chr1	KLHL17	964629	CGCG	GGCCG	37.3329	complex	5	0/1
chr1	KLHL17	964905	CA	TG	576.831	mnp	18	1/1
chr1	KLHL17	965350	G	A	32.2554	snp	2	1/1
chr1		966227	C	G	51.2463	snp	2	1/1
chr1		966272	A	G	106.096	snp	4	1/1
chr1	PLEKHN1	973693	C	T	281.191	snp	9	1/1
chr1	PLEKHN1	973858	G	C	227.765	snp	7	1/1
chr1	PLEKHN1	974175	A	G	629.391	snp	20	1/1
chr1	PLEKHN1	974388	A	G	1096.1	snp	33	1/1
chr1	PLEKHN1	975523	T	C	41.7525	snp	2	1/1
chr1	PERM1	976215	A	G	751.472	snp	23	1/1
chr1	PERM1	976669	T	C	384.785	snp	12	1/1
chr1	PERM1	976723	G	A	111.707	snp	4	1/1
chr1	PERM1	978509	G	A	62.0028	snp	2	1/1
chr1	PERM1	978812	G	C	379.92	snp	11	1/1
chr1	PERM1	978953	C	G	938.503	snp	28	1/1
chr1	PERM1	979472	G	C	1696.77	snp	50	1/1
chr1	PERM1	979496	T	C	1483.46	snp	44	1/1
chr1	PERM1	979560	T	C	1259.74	snp	37	1/1
chr1	PERM1	979847	A	G	2543.93	snp	75	1/1
chr1	PERM1	981169	A	G	461.705	snp	14	1/1
chr1		987696	A	G	59.7512	snp	2	1/1
chr1		996350	A	G	88.746	snp	3	1/1
chr1	HES4	999842	C	A	661.484	snp	22	1/1
chr1		1000731	C	T	138.721	snp	4	1/1
chr1		1000814	A	G	138.721	snp	4	1/1
chr1		1000830	C	A	135.199	snp	4	1/1
chr1		1008088	T	C	127.418	snp	4	1/1
chr1		1013312	G	A	65.7718	snp	2	1/1
chr1		1013466	TAT	TAAT	421.334	ins	13	1/1
chr1		1013490	C	G	524.231	snp	15	1/1
chr1	ISG15	1013541	T	C	705.976	snp	20	1/1
chr1	ISG15	1013855	G	A	473.333	snp	15	1/1
chr1	ISG15	1014274	A	G	2369.88	snp	69	1/1
chr1		1014545	C	T	506.52	snp	16	1/1
chr1	AGRN	1022587	TTG	TTGTAGTCTGACCTGTGGTCTGACTG	53.4707	ins	3	1/1
chr1	AGRN	1027869	C	T	59.7512	snp	2	1/1
chr1	AGRN	1029460	T	C	83.8564	snp	3	1/1
chr1	AGRN	1029468	A	T	66.1856	snp	3	1/1
chr1	AGRN	1029628	CA	CGTG	65.6316	complex	3	1/1
chr1	AGRN	1029671	ATGTGTGTGTGTGTGTGC	ATGTGTGTGTGC	61.0833	del	3	1/1
chr1	AGRN	1037956	A	G	118.988	snp	4	1/1
chr1	AGRN	1037997	G	A	88.746	snp	3	1/1
chr1	AGRN	1038078	C	T	65.7718	snp	2	1/1
chr1	AGRN	1038800	G	T	97.1017	snp	3	1/1
chr1	AGRN	1038819	C	T	135.199	snp	4	1/1
chr1	AGRN	1038845	A	G	135.199	snp	4	1/1
chr1	AGRN	1038916	A	G	131.529	snp	4	1/1
chr1	AGRN	1038975	GT	AC	95.2536	complex	3	1/1
chr1	AGRN	1039753	T	A	70.0857	snp	3	1/1
chr1	AGRN	1039787	C	A	1.89195	snp	4	0/1
chr1	AGRN	1041134	C	A	103.425	snp	4	1/1
chr1	AGRN	1041823	G	C	292.662	snp	9	1/1
chr1	AGRN	1041950	T	C	458.496	snp	14	1/1
chr1	AGRN	1042190	G	A	668.296	snp	21	1/1
chr1	AGRN	1042400	C	T	88.746	snp	3	1/1
chr1	AGRN	1043223	CCTG	CG	894.283	del	28	1/1
chr1	AGRN	1045080	G	A	372.996	snp	12	1/1
chr1	AGRN	1045707	A	G	2027.11	snp	61	1/1
chr1	AGRN	1046551	A	G	487.913	snp	16	1/1
chr1	AGRN	1047064	A	G	248.032	snp	8	1/1
chr1	AGRN	1047082	T	C	297.681	snp	9	1/1
chr1	AGRN	1047133	T	C	278.846	snp	9	1/1
chr1	AGRN	1047464	G	C	1708.67	snp	49	1/1
chr1	AGRN	1047561	T	C	2115.28	snp	61	1/1
chr1	AGRN	1047614	T	C	2219.27	snp	63	1/1
chr1	AGRN	1048427	T	G	3.20926	snp	9	0/1
chr1	AGRN	1048767	CAAAAAAAAAAAAAAAAAAAAAAGCAGGGGGC	CAAAAAAAAAAAGCGGGGC	117.414	complex	5	1/1
chr1	AGRN	1048922	T	C	212.528	snp	7	1/1
chr1	AGRN	1049886	C	T	729.185	snp	23	1/1
chr1	AGRN	1050066	GGGG	TGGA	295.081	complex	11	1/1
chr1	AGRN	1051063	C	T	958.549	snp	27	1/1
chr1	AGRN	1051820	C	T	1764.99	snp	51	1/1
chr1	AGRN	1052290	T	G	87.5592	snp	3	1/1
chr1	AGRN	1053123	A	T	62.0028	snp	2	1/1
chr1	AGRN	1053552	G	C	605.324	snp	18	1/1
chr1	AGRN	1054900	C	T	379.267	snp	12	1/1
chr1	AGRN	1055137	C	T	114.516	snp	4	1/1
chr1		1059011	G	T	89.6959	snp	3	1/1
chr1	RNF223	1071823	A	G	437.665	snp	14	1/1
chr1	RNF223	1072052	G	A	1285.02	snp	40	1/1
chr1	RNF223	1074098	G	C	59.7512	snp	2	1/1
chr1		1081790	C	G	62.0028	snp	2	1/1
chr1		1081817	C	T	47.7729	snp	2	1/1
chr1	C1orf159	1082764	T	C	787.097	snp	23	1/1
chr1	C1orf159	1083182	C	T	292.21	snp	10	1/1
chr1	C1orf159	1083795	C	G	689.677	snp	20	1/1
chr1	C1orf159	1083800	T	C	690.375	snp	20	1/1
chr1	C1orf159	1085026	T	C	136.566	snp	5	1/1
chr1	C1orf159	1085543	ACT	AGCT	47.4774	ins	2	1/1
chr1	C1orf159	1086035	A	G	1192.65	snp	34	1/1
chr1	C1orf159	1088064	C	G	97.1017	snp	3	1/1
chr1	C1orf159	1089921	T	C	97.1017	snp	3	1/1
chr1	C1orf159	1091327	C	A	446.56	snp	13	1/1
chr1	C1orf159	1091421	T	A	452.891	snp	13	1/1
chr1	C1orf159	1115978	T	C	37.2428	snp	4	0/1
chr1		1129155	G	C	101.873	snp	3	1/1
chr1	LINC01342	1141684	C	A	51.5718	snp	2	1/1
chr1	LINC01342	1142582	C	T	71.0493	snp	3	1/1
chr1		1160239	C	G	38.274	snp	2	1/1
chr1		1161528	T	C	62.0028	snp	2	1/1
chr1		1163334	C	G	57.2669	snp	2	1/1
chr1		1168091	C	T	48.7801	snp	9	0/1
chr1		1168162	T	C	190.901	snp	6	1/1
chr1	SDF4	1219281	C	T	62.0028	snp	2	1/1
chr1	SDF4	1223251	A	G	1099.46	snp	32	1/1
chr1	SDF4	1224137	T	C	272.077	snp	9	1/1
chr1	C1QTNF12	1244740	T	C	27.878	snp	2	1/1
chr1	C1QTNF12	1244752	T	C	35.473	snp	2	1/1
chr1	C1QTNF12	1245686	G	A	59.7512	snp	2	1/1
chr1	C1QTNF12	1245992	C	T	70.0857	snp	3	1/1
chr1	C1QTNF12	1246682	G	A	16.5127	snp	5	0/1
chr1	SCNN1D	1288471	T	C	5.15623	snp	4	1/1
chr1	SCNN1D	1290045	C	T	30.091	snp	6	0/1
chr1	ACAP3	1294300	G	T	1667.43	snp	49	1/1
chr1	ACAP3	1302224	T	C	217.148	snp	7	1/1
chr1	ACAP3	1303675	CCCTCTT	CCCTCCTCTT	62.0028	ins	2	1/1
chr1	ACAP3	1303959	T	G	587.904	snp	18	1/1
chr1	ACAP3	1307327	A	G	1169.74	snp	35	1/1
chr1	ACAP3	1307603	G	A	154.343	snp	5	1/1
chr1		1308516	C	T	97.1017	snp	3	1/1
chr1		1308549	GGGGGAG	TGGGG	111.916	complex,complex	8	1/2
chr1		1308549	GGGGGAG	TGGGGGG	111.916	complex,complex	8	1/2
chr1	PUSL1	1309988	G	A	358.869	snp	13	1/1
chr1	PUSL1	1310624	A	G	849.069	snp	24	1/1
chr1	INTS11	1312114	T	C	569.248	snp	17	1/1
chr1	INTS11	1312209	C	G	53.67	snp	6	0/1
chr1	INTS11	1313807	G	A	2735.77	snp	78	1/1
chr1	INTS11	1318756	G	A	515.937	snp	16	1/1
chr1	INTS11	1319056	A	G	1037.45	snp	32	1/1
chr1	INTS11	1319063	G	A	1050.19	snp	32	1/1
chr1	INTS11	1319461	C	G	844.118	snp	25	1/1
chr1	INTS11	1320023	TGGGGAGGAC	TGGGAGGAC	54.9318	del	3	1/1
chr1	INTS11	1322213	A	G	263.275	snp	10	1/1
chr1	INTS11	1322866	A	C	65.7718	snp	2	1/1
chr1		1324788	CGGT	AGGT	29.7315	snp	4	1/1
chr1	CPTP	1327211	C	T	1231.07	snp	38	1/1
chr1	CPTP	1327586	C	T	1059.63	snp	31	1/1
chr1	CPTP	1327764	G	A	719.548	snp	22	1/1
chr1	CPTP	1327982	G	A	59.0417	snp	3	0/1
chr1		1331096	A	G	97.1017	snp	3	1/1
chr1	TAS1R3	1333467	T	G	1942.76	snp	56	1/1
chr1	TAS1R3	1334174	T	C	1641.61	snp	50	1/1
chr1	TAS1R3	1334949	A	G	65.7718	snp	2	1/1
chr1	TAS1R3	1334979	T	C	62.0028	snp	2	1/1
chr1	DVL1	1335795	A	G	131.529	snp	4	1/1
chr1	DVL1	1337736	A	G	1313.7	snp	38	1/1
chr1	DVL1	1337898	A	G	453.889	snp	14	1/1
chr1	DVL1	1338862	A	G	97.1017	snp	3	1/1
chr1	DVL1	1339884	A	G	114.39	snp	22	0/1
chr1	DVL1	1339911	G	A	107.575	snp	19	0/1
chr1	DVL1	1339949	TA	CG	41.6471	complex	15	0/1
chr1	DVL1	1341432	G	A	262.059	snp	9	1/1
chr1	DVL1	1341593	GACACA	GACACACACA	952.502	ins	35	1/1
chr1	DVL1	1342153	T	C	1022.03	snp	30	1/1
chr1	DVL1	1342857	T	C	598.728	snp	18	1/1
chr1	DVL1	1349110	G	A	318.685	snp	13	1/1
chr1		1351660	T	C	65.7718	snp	2	1/1
chr1	MXRA8	1352965	A	G	198.34	snp	6	1/1
chr1	MXRA8	1353091	C	T	670.783	snp	22	1/1
chr1	MXRA8	1353203	C	G	1288.61	snp	40	1/1
chr1	MXRA8	1353443	A	G	374.471	snp	13	1/1
chr1	MXRA8	1353987	CTGG	CG	713.467	del	24	1/1
chr1	MXRA8	1354531	G	A	1223.9	snp	39	1/1
chr1	MXRA8	1355226	C	G	13.4244	snp	4	0/1
chr1	MXRA8	1358384	G	C	339.882	snp	10	1/1
chr1	MXRA8	1358907	C	A	165.192	snp	6	1/1
chr1	MXRA8	1359943	G	A	65.7718	snp	2	1/1
chr1	MXRA8	1360023	T	C	101.873	snp	3	1/1
chr1	MXRA8	1360989	GACA	GA	154.477	del	10	0/1
chr1	MXRA8	1361311	C	G	1106.26	snp	33	1/1
chr1	MXRA8	1361438	C	G	380.572	snp	12	1/1
chr1		1371178	T	C	59.7512	snp	2	1/1
chr1		1373248	A	G	65.7718	snp	2	1/1
chr1	AURKAIP1	1374562	C	T	1047.91	snp	32	1/1
chr1	AURKAIP1	1374694	CGGCT	GGGCT	1085.64	snp	36	1/1
chr1		1378635	C	T	59.7512	snp	2	1/1
chr1		1378865	C	T	62.0028	snp	2	1/1
chr1		1382971	T	C	47.7729	snp	2	1/1
chr1		1385553	G	A	101.873	snp	3	1/1
chr1		1385625	G	A	101.873	snp	3	1/1
chr1	CCNL2	1387698	A	G	430.729	snp	14	1/1
chr1	CCNL2	1387763	CCTG	CG	332.359	del	11	1/1
chr1	CCNL2	1388565	GTCTCTCTCTCTCTCTCTCTA	GTCTCTCTCTCTCTCTCTA	138.069	del	6	1/1
chr1	CCNL2	1398056	C	A	215.738	snp	7	1/1
chr1		1427813	G	T	19.8887	snp	8	0/1
chr1	ATAD3C	1450322	CAAAAAAAAAAAAAAAAAAAGCATGT	CAAAAAAAAAAAAAAAAAAAAGCATGT	55.9621	ins	5	0/1
chr1	ATAD3C	1460069	ATTTTTTTTTTTTTTTTTTTGAGATGGA	ATTTTTTTTTTTTTTTTTTGAGATGGA	20.815	del	6	0/1
chr1	ATAD3C	1460603	T	C	268	snp	8	1/1
chr1	ATAD3B	1482094	T	C	629.155	snp	21	1/1
chr1	ATAD3B	1483151	G	A	190.901	snp	6	1/1
chr1	ATAD3A	1516326	G	A	153.525	snp	5	1/1
chr1	ATAD3A	1527958	CTTTTTTTTTTTTTTTTTTGAGAC	CTTTTTTTTTTTTTTTTTGAGAC	68.575	del	11	0/1
chr1	ATAD3A	1534166	G	A	1040.45	snp	33	1/1
chr1	SSU72	1542198	G	A	709.935	snp	22	1/1
chr1	SSU72	1549465	A	G	11.1239	snp	2	1/1
chr1	SSU72	1570655	G	A	65.7718	snp	2	1/1
chr1	LOC105378586	1600379	C	T	98.17	snp	3	1/1
chr1	LOC105378586	1604202	G	A	65.7718	snp	2	1/1
chr1		1615322	A	G	97.1017	snp	3	1/1
chr1	MIB2	1616547	T	C	767.459	snp	22	1/1
chr1	MIB2	1618982	G	A	41.7525	snp	2	1/1
chr1	MIB2	1622295	G	C	65.7718	snp	2	1/1
chr1	MIB2	1623412	T	C	611.951	snp	19	1/1
chr1	MIB2	1624323	ATTTGTC	ATTGTC	55.9822	del	2	1/1
chr1	MIB2	1624591	C	T	204.468	snp	8	1/1
chr1	MIB2	1627515	C	T	474.783	snp	16	1/1
chr1	MIB2	1629332	G	T	479.197	snp	14	1/1
chr1	MIB2	1630253	A	C	26.9305	snp	2	1/1
chr1		1630685	AGGGGGGGGGGGCCCT	AGGGGGGGGGGCCCT	140.532	del	9	1/1
chr1		1634663	C	G	65.1243	snp	26	0/1
chr1	CDK11B	1636278	G	T	475.194	snp	20	1/1
chr1	CDK11B	1638657	A	G	351.11	snp	29	0/1
chr1	CDK11B	1638714	G	A	216.055	snp	21	0/1
chr1	CDK11B	1640475	C	G	225.044	snp	97	0/1
chr1	CDK11B	1645163	T	C	80.4507	snp	6	1/1
chr1	CDK11B	1645377	T	A	534.824	snp	93	0/1
chr1	CDK11B	1645735	C	T	50.4475	snp	4	0/1
chr1	CDK11B	1646352	A	C	254.267	snp,snp	13	1/2
chr1	CDK11B	1646352	A	G	254.267	snp,snp	13	1/2
chr1	CDK11B	1646398	G	A	69.0101	snp	12	0/1
chr1	CDK11B	1646565	G	T	184.623	snp	23	0/1
chr1	CDK11B	1646841	C	T	530.882	snp	42	0/1
chr1	CDK11B	1647480	ATGG	GTGT	113.974	complex	24	0/1
chr1	CDK11B	1647519	G	C	34.4104	snp	32	0/1
chr1	CDK11B	1647600	C	G	42.1194	snp	42	0/1
chr1	CDK11B	1647642	C	T	14.3776	snp	39	0/1
chr1	CDK11B	1647939	A	G	26.6406	snp	11	0/1
chr1	CDK11B	1648134	T	C	132.712	snp	29	0/1
chr1	CDK11B	1648395	C	T	18.7523	snp	5	0/1
chr1	CDK11B	1648402	G	A	7.13041	snp	6	0/1
chr1	CDK11B	1649932	C	T	85.0431	snp	3	1/1
chr1	CDK11B	1649976	G	A	59.7512	snp	2	1/1
chr1	CDK11B	1650000	G	A	47.4774	snp	2	1/1
chr1	CDK11B	1654489	C	G	37.3731	snp	3	0/1
chr1	CDK11B	1657093	C	A	7.19511	snp	6	0/1
chr1	CDK11B	1657220	G	A	489.776	snp	28	0/1
chr1	CDK11B	1657267	G	A	568.512	snp	32	0/1
chr1	CDK11B	1657287	C	T	498.562	snp	33	0/1
chr1	CDK11B	1657293	AAGCGT	TAT	454.374	complex	34	0/1
chr1	CDK11B	1657358	TAAAAAATATG	TAAAAAAATATG	117.193	ins	27	0/1
chr1		1660318	C	T	86.0985	snp	6	0/1
chr1	SLC35E2B	1664417	G	A	1304.52	snp	42	1/1
chr1	SLC35E2B	1666762	A	G	59.7512	snp	2	1/1
chr1	SLC35E2B	1667141	T	A	51.0006	snp	2	1/1
chr1	SLC35E2B	1668108	C	T	64.3902	snp	2	1/1
chr1	SLC35E2B	1668373	C	T	466.173	snp	30	0/1
chr1	SLC35E2B	1668449	A	G	504.583	snp	39	0/1
chr1	SLC35E2B	1668501	C	T	134.762	snp	36	0/1
chr1	SLC35E2B	1668535	A	C	137.259	snp	29	0/1
chr1	SLC35E2B	1670423	ATTTTTTTTTTTTTTTTGAGAC	ATTTTTTTTTTTTTTTGAGAC	48.7524	del	2	1/1
chr1	SLC35E2B	1671348	G	T	264.929	snp	9	1/1
chr1	SLC35E2B	1675132	A	G	47.0233	snp	2	1/1
chr1	SLC35E2B	1676790	C	T	228.72	snp	12	1/1
chr1	SLC35E2B	1676955	C	T	26.392	snp	2	1/1
chr1	SLC35E2B	1678329	G	T	26.5098	snp	4	0/1
chr1	SLC35E2B	1685414	GAAAAAAAAAAAAAAAAAAGAAAAGG	GAAAAAAAAAAAAAAAAAGAAAAGG	62.0028	del	2	1/1
chr1	MMP23A	1701564	CGGGGGGGGGCTGTGC	CGGGGGGGGCTGTGC	194.829	del	31	1/1
chr1		1701820	C	G	9.70177	snp	4	1/1
chr1	CDK11A	1703565	T	C	1633.95	snp	50	1/1
chr1	CDK11A	1704180	T	C	1611.45	snp	49	1/1
chr1	CDK11A	1704310	C	A	1418.77	snp	46	1/1
chr1	CDK11A	1704605	G	A	2479	snp	78	1/1
chr1	CDK11A	1704835	C	T	1073.19	snp	34	1/1
chr1	CDK11A	1705799	A	G	43.032	snp	2	1/1
chr1	CDK11A	1705816	A	G	43.032	snp	2	1/1
chr1	CDK11A	1706067	ACTC	AC	66.3828	del	3	1/1
chr1	CDK11A	1707607	C	G	253.803	snp	13	1/1
chr1	CDK11A	1707623	T	C	133.618	snp	7	1/1
chr1	CDK11A	1708362	T	C	200.609	snp	8	1/1
chr1	CDK11A	1708855	TTCCTCCTCCTCCTCCTCTG	TTCCTCCTCTG	509.219	del	26	1/1
chr1	CDK11A	1708951	C	T	282.409	snp	15	1/1
chr1	CDK11A	1712515	T	A	48.0376	snp	3	1/1
chr1	CDK11A	1713469	C	T	111.561	snp	6	1/1
chr1	CDK11A	1713611	C	T	47.1798	snp	4	1/1
chr1	CDK11A	1714248	G	A	28.9355	snp	3	1/1
chr1	CDK11A	1714635	ATGG	GTGT	102.548	complex	5	1/1
chr1	CDK11A	1714674	G	C	258.256	snp	10	1/1
chr1	CDK11A	1714792	T	C	455.451	snp	18	1/1
chr1	CDK11A	1714797	C	T	490.782	snp	18	1/1
chr1	CDK11A	1714932	G	T	493.22	snp	16	1/1
chr1	CDK11A	1714988	T	G	302.938	snp	10	1/1
chr1	CDK11A	1715011	G	A	131.509	snp	5	1/1
chr1	CDK11A	1715090	A	G	119.864	snp	7	1/1
chr1	CDK11A	1715135	T	C	8.07824	snp	4	1/1
chr1	CDK11A	1715218	T	C	110.06	snp	6	1/1
chr1	CDK11A	1715350	T	C	63.5458	snp	4	1/1
chr1	CDK11A	1716247	A	C	79.2035	snp	3	1/1
chr1	CDK11A	1716470	C	A	19.8887	snp	8	0/1
chr1	CDK11A	1716588	T	C	199.24	snp	8	1/1
chr1	CDK11A	1719368	T	C	491.599	snp	15	1/1
chr1	CDK11A	1719406	G	A	587.748	snp	18	1/1
chr1	CDK11A	1719615	CTTTTTTTTTTTTTTTTTTTAGACGGAGT	CTTTTTTTTTTTTTTTTAGACTCGCTCTGTCACCCAGGCTGGAGT	50.4295	complex	4	1/1
chr1	CDK11A	1721565	T	C	422.465	snp	13	1/1
chr1	CDK11A	1721589	C	T	390.535	snp	13	1/1
chr1	CDK11A	1721864	T	C	168.619	snp	6	1/1
chr1	CDK11A	1721893	GTTAA	GTAA	88.6601	del	4	1/1
chr1	CDK11A	1721922	C	T	59.7512	snp	2	1/1
chr1	CDK11A	1722446	C	A	60.641	snp	2	1/1
chr1	CDK11A	1722619	C	T	58.3109	snp	2	1/1
chr1	CDK11A	1722625	AAGCGT	TAT	58.3109	complex	2	1/1
chr1	CDK11A	1722940	TAAGAAGT	TAAGT	46.8883	del	2	1/1
chr1	SLC35E2A	1725582	T	C	42.9453	snp	3	1/1
chr1	SLC35E2A	1725697	T	C	58.3534	snp	2	1/1
chr1	SLC35E2A	1729196	T	G	53.3612	snp	3	1/1
chr1	SLC35E2A	1730405	G	C	1796.93	snp	56	1/1
chr1	SLC35E2A	1730989	A	G	51.2463	snp	2	1/1
chr1	SLC35E2A	1732166	A	G	342.645	snp	11	1/1
chr1	SLC35E2A	1732392	C	T	1167.31	snp	39	1/1
chr1	SLC35E2A	1732580	T	C	790.914	snp	24	1/1
chr1	SLC35E2A	1732685	T	C	194.8	snp	7	1/1
chr1	SLC35E2A	1734736	C	T	30.5435	snp	7	0/1
chr1	SLC35E2A	1734812	G	A	123.773	snp	10	0/1
chr1	SLC35E2A	1734899	GAACA	AAACG	82.3169	complex	3	1/1
chr1	SLC35E2A	1735008	GTTTTTTGTTTGTTTTTATTATTTTTTGC	GTTTTTTTTTTGTTTGTTTTTATTATTTTTTGC	39.2727	ins	2	1/1
chr1	SLC35E2A	1735176	C	T	59.7512	snp	2	1/1
chr1	SLC35E2A	1737504	A	C	64.374	snp	2	1/1
chr1	SLC35E2A	1737789	T	C	41.7428	snp	2	1/1
chr1	SLC35E2A	1738295	G	T	1497.39	snp	49	1/1
chr1	SLC35E2A	1738597	C	A	84.8309	snp	6	0/1
chr1	SLC35E2A	1738606	C	T	97.0704	snp	6	0/1
chr1	SLC35E2A	1739131	T	C	182.367	snp	12	1/1
chr1	SLC35E2A	1739519	C	G	113.665	snp	6	1/1
chr1	SLC35E2A	1742080	T	C	57.2669	snp	2	1/1
chr1	NADK	1753774	C	G	322.783	snp	10	1/1
chr1	NADK	1754601	G	T	1153.19	snp	35	1/1
chr1	NADK	1755504	T	C	501.411	snp	15	1/1
chr1	NADK	1755523	C	T	512.722	snp	15	1/1
chr1	NADK	1756186	T	C	296.109	snp	9	1/1
chr1	NADK	1756753	A	G	644.731	snp	19	1/1
chr1	NADK	1757030	C	G	208.411	snp	7	1/1
chr1	NADK	1757074	G	T	79.3119	snp	4	1/1
chr1	NADK	1758323	T	C	326.393	snp	10	1/1
chr1	NADK	1758687	AACA	AACACA	133.364	ins	7	1/1
chr1	NADK	1765220	A	G	171.016	snp	6	1/1
chr1		1782275	T	G	98.17	snp	3	1/1
chr1	GNB1	1793822	A	G	52.5214	snp	2	1/1
chr1	GNB1	1794187	C	T	52.5214	snp	2	1/1
chr1	GNB1	1810077	T	A	65.7718	snp	2	1/1
chr1	GNB1	1814717	A	G	65.7718	snp	2	1/1
chr1	GNB1	1841296	T	C	65.7718	snp	2	1/1
chr1	GNB1	1871210	G	T	72.1031	snp	4	1/1
chr1		1892085	G	C	415.65	snp	12	1/1
chr1		1892483	A	G	749.122	snp	23	1/1
chr1		1899819	A	G	65.7718	snp	2	1/1
chr1	CALML6	1916192	C	G	160.632	snp	7	1/1
chr1	CALML6	1917295	A	G	97.1017	snp	3	1/1
chr1	CFAP74	1922176	TCT	TCTGACT	350.654	ins	12	1/1
chr1	CFAP74	1935867	TACACACACACACACACACACG	TACACACACACACACACACACACG	32.2554	ins	2	1/1
chr1	CFAP74	1965567	C	T	55.9822	snp	2	1/1
chr1	CFAP74	1967961	G	A	65.7718	snp	2	1/1
chr1	CFAP74	1968747	T	C	548.065	snp	16	1/1
chr1	CFAP74	1968793	T	C	691.48	snp	21	1/1
chr1	CFAP74	1969015	A	G	135.199	snp	4	1/1
chr1	CFAP74	1971864	C	T	59.7512	snp	2	1/1
chr1	CFAP74	1971918	G	C	244.718	snp	8	1/1
chr1	CFAP74	1974351	A	G	272.894	snp	9	1/1
chr1	CFAP74	1986432	T	A	65.7718	snp	2	1/1
chr1	CFAP74	1986752	A	G	55.9822	snp	2	1/1
chr1	CFAP74	1987049	A	G	529.673	snp	16	1/1
chr1	CFAP74	1989515	C	T	53.4979	snp	2	1/1
chr1	CFAP74	1989523	T	C	43.0671	snp	2	1/1
chr1	CFAP74	1990864	C	T	195.362	snp	6	1/1
chr1	CFAP74	1993720	C	T	90.6932	snp	6	0/1
chr1	CFAP74	1993726	C	T	77.8008	snp	6	0/1
chr1		2010219	C	T	38.274	snp	2	1/1
chr1		2011852	C	T	47.7729	snp	2	1/1
chr1	GABRD	2024923	G	A	1147.35	snp	34	1/1
chr1	GABRD	2025598	T	C	2014.43	snp	59	1/1
chr1	GABRD	2025860	C	T	294.911	snp	10	1/1
chr1	GABRD	2027822	A	G	434.668	snp	14	1/1
chr1	GABRD	2029487	T	C	329.136	snp	12	0/1
chr1		2032485	A	G	20.3149	snp	2	1/1
chr1		2034836	C	T	32.2441	snp	3	0/1
chr1		2035575	G	A	65.7718	snp	2	1/1
chr1		2045103	GCCGCCGGA	GCCGCCCGCCGGA	47.7729	ins	2	1/1
chr1	LOC105378591	2050018	G	A	41.1416	snp	3	0/1
chr1	PRKCZ	2050696	C	A	10.2898	snp	10	0/1
chr1	PRKCZ	2051769	C	T	38.274	snp	2	1/1
chr1	PRKCZ	2056364	G	A	197.036	snp	6	1/1
chr1	PRKCZ	2056554	T	C	713.883	snp	21	1/1
chr1	PRKCZ	2056729	CTTTTTTTTTTTTTTTTTGAGAC	CTTTTTTTTTTTTTTTTGAGAC	25.2123	del	9	0/1
chr1	PRKCZ	2059575	A	G	1236.87	snp	36	1/1
chr1	PRKCZ	2059684	G	A	1049.23	snp	31	1/1
chr1	PRKCZ	2059734	A	G	547.963	snp	18	1/1
chr1	PRKCZ	2059802	C	G	218.026	snp	7	1/1
chr1	PRKCZ	2059863	G	A	59.7512	snp	2	1/1
chr1	PRKCZ	2063734	T	G	62.0028	snp	2	1/1
chr1	PRKCZ	2071051	CAC	CACCTGGGCGTGTGAC	62.2106	ins	5	0/1
chr1	PRKCZ	2074301	T	C	917.766	snp	30	1/1
chr1	PRKCZ	2074366	C	G	487.352	snp	15	1/1
chr1	PRKCZ	2074669	A	G	59.7512	snp	2	1/1
chr1	PRKCZ	2081358	T	G	3.99879	snp	3	0/1
chr1	PRKCZ	2081714	C	T	55.9822	snp	2	1/1
chr1	PRKCZ	2085406	G	A	65.7718	snp	2	1/1
chr1	PRKCZ	2086202	C	T	57.2669	snp	2	1/1
chr1	PRKCZ	2087942	G	A	57.2669	snp	2	1/1
chr1	PRKCZ	2090332	C	T	65.7718	snp	2	1/1
chr1	PRKCZ	2091118	G	A	65.7718	snp	2	1/1
chr1	PRKCZ	2091238	C	T	65.7718	snp	2	1/1
chr1	PRKCZ	2094964	T	C	38.274	snp	2	1/1
chr1	PRKCZ	2095868	T	C	6.38036	snp	4	0/1
chr1	PRKCZ	2095870	T	C	19.3221	snp	4	0/1
chr1	PRKCZ	2099538	G	A	62.0028	snp	2	1/1
chr1	PRKCZ	2101670	C	T	42.7416	snp	2	1/1
chr1	PRKCZ	2108280	G	A	65.7718	snp	2	1/1
chr1	PRKCZ	2111555	C	G	65.7718	snp	2	1/1
chr1	PRKCZ	2111641	T	G	65.7718	snp	2	1/1
chr1	PRKCZ	2119486	T	A	98.17	snp	3	1/1
chr1	PRKCZ	2121058	T	C	65.7718	snp	2	1/1
chr1	PRKCZ	2121074	A	G	65.7718	snp	2	1/1
chr1	PRKCZ	2127141	G	C	55.9822	snp	2	1/1
chr1	PRKCZ	2129937	T	C	170.186	snp	5	1/1
chr1	PRKCZ	2137733	C	T	65.7718	snp	2	1/1
chr1	PRKCZ	2144121	T	G	306.671	snp	9	1/1
chr1	PRKCZ	2144131	T	C	331.877	snp	10	1/1
chr1	PRKCZ	2145821	C	T	208.483	snp	7	1/1
chr1	PRKCZ	2145970	A	G	662.743	snp	20	1/1
chr1	PRKCZ	2151019	C	T	446.691	snp	14	1/1
chr1	PRKCZ	2151050	G	A	278.896	snp	9	1/1
chr1	PRKCZ	2151127	T	C	131.529	snp	4	1/1
chr1	PRKCZ	2151163	A	G	59.7512	snp	2	1/1
chr1	PRKCZ	2152298	T	C	62.0028	snp	2	1/1
chr1	PRKCZ	2182126	T	G	1033.66	snp	30	1/1
chr1	PRKCZ	2182337	C	T	1293.45	snp	39	1/1
chr1	FAAP20	2185716	G	A	51.2463	snp	2	1/1
chr1	FAAP20	2186254	G	T	19.8887	snp	8	0/1
chr1	FAAP20	2187100	T	C	292.494	snp	9	1/1
chr1	FAAP20	2189598	TGCGGGGGAGCCGAGAGGCGGGGCTGCTGG	TG	142.894	del	14	0/1
chr1	FAAP20	2189679	C	T	837.561	snp	25	1/1
chr1	FAAP20	2205929	T	C	130.939	snp	4	1/1
chr1	FAAP20	2212668	A	G	115.376	snp	4	1/1
chr1		2213543	G	T	375.432	snp	14	1/1
chr1	SKI	2233496	G	T	62.0028	snp	2	1/1
chr1	SKI	2235914	G	T	65.7718	snp	2	1/1
chr1	SKI	2238782	G	T	57.2669	snp	2	1/1
chr1	SKI	2238792	C	T	57.2669	snp	2	1/1
chr1	SKI	2255646	T	G	57.2669	snp	2	1/1
chr1	SKI	2263678	C	T	47.7729	snp	2	1/1
chr1	SKI	2273316	G	A	62.0028	snp	2	1/1
chr1	SKI	2280410	A	G	55.9822	snp	2	1/1
chr1	SKI	2280505	A	G	55.9822	snp	2	1/1
chr1		2319680	A	G	65.7718	snp	2	1/1
chr1		2319721	T	C	65.7718	snp	2	1/1
chr1		2320752	A	G	48.7621	snp	2	1/1
chr1		2320766	C	T	44.0166	snp	2	1/1
chr1	MORN1	2321320	A	G	339.307	snp	11	1/1
chr1	MORN1	2325140	CTC	CTTCCTTC	3.82577	ins	3	1/1
chr1	MORN1	2325146	C	T	6.54596	snp	4	0/1
chr1	MORN1	2325170	TTT	CTC	26.194	complex	5	0/1
chr1	MORN1	2332449	C	T	65.7718	snp	2	1/1
chr1	MORN1	2333899	TGCTGGAAAGAACAG	TG	57.2669	del	2	1/1
chr1	MORN1	2337131	A	G	65.7718	snp	2	1/1
chr1	MORN1	2337141	G	A	41.1544	snp	2	1/1
chr1	MORN1	2340564	G	A	41.7525	snp	2	1/1
chr1	MORN1	2340625	G	A	89.8143	snp	3	1/1
chr1	MORN1	2341451	G	A	65.7718	snp	2	1/1
chr1	MORN1	2341464	A	G	65.7718	snp	2	1/1
chr1	MORN1	2344510	C	G	65.7718	snp	2	1/1
chr1	MORN1	2344583	G	A	65.7718	snp	2	1/1
chr1	MORN1	2353459	T	G	51.2463	snp	2	1/1
chr1	MORN1	2353743	A	T	39.2684	snp	2	1/1
chr1	MORN1	2355508	A	G	589.681	snp	18	1/1
chr1	MORN1	2356078	T	C	65.7718	snp	2	1/1
chr1	MORN1	2356095	C	T	62.0028	snp	2	1/1
chr1	MORN1	2357308	T	C	193.4	snp	6	1/1
chr1	MORN1	2357882	G	A	101.873	snp	3	1/1
chr1	MORN1	2358849	T	C	55.9822	snp	2	1/1
chr1	MORN1	2371908	CAAAAAAAAAAAAAAAAAGTTCAAAC	CAAAAAAAAAAAAAAAAGTTCAAAC	54.186	del	6	0/1
chr1		2415043	T	C	65.7718	snp	2	1/1
chr1		2416137	G	T	57.2669	snp	2	1/1
chr1		2417420	TTCCCAGCCT	TTCCCAGCCTCCCAGCCT	97.1017	ins	3	1/1
chr1		2422961	C	T	65.7718	snp	2	1/1
chr1		2436416	A	T	36.7591	snp	2	1/1
chr1		2436420	TTCCTCCTT	TTCCTT	33.9759	del	2	1/1
chr1	TTC34	2652313	G	C	34.9708	snp	2	1/1
chr1	TTC34	2798081	T	C	8.47859	snp	3	0/1
chr1	TTC34	2798086	T	C	4.76102	snp	3	0/1
chr1		2837498	G	A	65.7718	snp	2	1/1
chr1		2849330	G	A	37.9047	snp	2	1/1
chr1		2849337	GTC	GC	36.8494	del	3	1/1
chr1		2859286	AAGGAAGGAGGAAGGAGGAAGGAAGGAAGAA	AAGGAAGGAGGAAGGAGGAAGGAGGAAGGAAGGAAGAA	64.3028	ins	6	1/1
chr1		2859388	A	G	84.2167	snp	5	1/1
chr1		2859438	AGA	AGGA	55.9822	ins	2	1/1
chr1		2859485	A	G	42.2224	snp	5	0/1
chr1		2859532	A	G	3.96316	snp	11	0/1
chr1		2859564	A	G	18.0208	snp	8	0/1
chr1		2880367	G	T	65.7718	snp	2	1/1
chr1		2883198	G	T	101.873	snp	3	1/1
chr1		2910022	G	A	38.274	snp	2	1/1
chr1		2915686	T	C	101.873	snp	3	1/1
chr1		2915848	G	A	65.7718	snp	2	1/1
chr1		2916862	C	T	65.7718	snp	2	1/1
chr1		2916885	T	C	62.0028	snp	2	1/1
chr1		2922106	C	T	62.0028	snp	2	1/1
chr1		2930923	T	C	55.3693	snp	2	1/1
chr1		2971950	A	G	20.3149	snp	2	1/1
chr1		2972043	CGGGGGGGGGGGGGGTGTTGGGGGTCTC	CGGGGGGGGGTGGGTGGTGGGGGTTTC	3.55743	complex	2	1/1
chr1		2978636	G	T	118.825	snp	5	1/1
chr1		2979242	C	T	44.9233	snp	2	1/1
chr1		2981440	CGGAT	CTGGAT	53.4979	ins	2	1/1
chr1	PRDM16-DT	3067399	G	A	1622.67	snp	50	1/1
chr1	PRDM16	3084682	G	T	65.7718	snp	2	1/1
chr1	PRDM16	3084689	T	C	65.7718	snp	2	1/1
chr1	PRDM16	3085193	T	C	60.1104	snp	2	1/1
chr1	PRDM16	3085249	G	T	65.7718	snp	2	1/1
chr1	PRDM16	3093578	T	G	11.1239	snp	2	1/1
chr1	PRDM16	3172496	G	C	59.7512	snp	2	1/1
chr1	PRDM16	3186748	G	T	101.873	snp	3	1/1
chr1	PRDM16	3189345	A	G	62.0028	snp	2	1/1
chr1	PRDM16	3190390	T	C	65.7718	snp	2	1/1
chr1	PRDM16	3235440	A	G	11.1239	snp	2	1/1
chr1	PRDM16	3240052	GGAGA	AGAGG	29.7407	complex	3	0/1
chr1	PRDM16	3263139	G	A	57.2669	snp	2	1/1
chr1	PRDM16	3287765	G	T	5.23028	snp	2	1/1
chr1	PRDM16	3293067	G	A	38.274	snp	2	1/1
chr1	PRDM16	3297538	T	C	62.0028	snp	2	1/1
chr1	PRDM16	3297606	T	C	97.1017	snp	3	1/1
chr1	PRDM16	3303337	A	G	62.0028	snp	2	1/1
chr1	PRDM16	3309230	A	G	51.2463	snp	2	1/1
chr1	PRDM16	3330825	T	C	65.7718	snp	2	1/1
chr1	PRDM16	3331534	A	G	65.7718	snp	2	1/1
chr1	PRDM16	3351641	T	C	15.1039	snp	2	1/1
chr1	PRDM16	3351644	A	C	15.1039	snp	2	1/1
chr1	PRDM16	3351647	T	C	15.1039	snp	2	1/1
chr1	PRDM16	3351648	C	T	15.1039	snp	2	1/1
chr1	PRDM16	3351665	CTTTCTCCC	CTCTCCC	5.62784	del	2	1/1
chr1	PRDM16	3353101	C	G	65.7718	snp	2	1/1
chr1	PRDM16	3364556	G	T	65.7718	snp	2	1/1
chr1	PRDM16	3380134	G	A	65.7718	snp	2	1/1
chr1	PRDM16	3384243	C	T	130.44	snp	4	1/1
chr1	PRDM16	3385157	C	T	507.595	snp	17	1/1
chr1	PRDM16	3389960	C	A	10.3157	snp	3	0/1
chr1	PRDM16	3391182	T	C	65.7718	snp	2	1/1
chr1	PRDM16	3394364	CCGC	CCGCGC	72.0126	ins	3	1/1
chr1	PRDM16	3394648	C	G	264.02	snp	8	1/1
chr1	PRDM16	3394697	C	T	190.133	snp	6	1/1
chr1	PRDM16	3394848	ATTTTTTTTTTTGATAA	ATTTTTTTTTTGATAA	51.2463	del	2	1/1
chr1	PRDM16	3396350	T	G	615.251	snp	18	1/1
chr1	PRDM16	3402497	A	G	57.2669	snp	2	1/1
chr1	PRDM16	3411794	T	C	992.243	snp	29	1/1
chr1	PRDM16	3418328	A	G	88.746	snp	3	1/1
chr1	PRDM16	3429479	G	T	65.7718	snp	2	1/1
chr1	ARHGEF16	3457796	C	T	62.0028	snp	2	1/1
chr1	ARHGEF16	3457820	T	A	57.2669	snp	2	1/1
chr1	ARHGEF16	3467029	G	T	93.3988	snp	3	1/1
chr1	ARHGEF16	3467101	G	A	294.255	snp	9	1/1
chr1	ARHGEF16	3467334	A	G	553.151	snp	17	1/1
chr1	ARHGEF16	3467667	A	G	131.529	snp	4	1/1
chr1	ARHGEF16	3468565	G	A	214.867	snp	8	1/1
chr1	ARHGEF16	3468575	G	T	254.476	snp	9	1/1
chr1	ARHGEF16	3468686	C	A	421.812	snp	15	1/1
chr1	ARHGEF16	3468766	T	C	723.263	snp	21	1/1
chr1	ARHGEF16	3473163	C	T	745.238	snp	22	1/1
chr1	ARHGEF16	3473674	T	A	626.477	snp	19	1/1
chr1	ARHGEF16	3475762	A	G	87.5592	snp	3	1/1
chr1	ARHGEF16	3477892	T	C	656.461	snp	20	1/1
chr1	ARHGEF16	3478076	A	G	1323.09	snp	40	1/1
chr1	ARHGEF16	3478110	T	C	849.258	snp	26	1/1
chr1	ARHGEF16	3478475	G	A	1144.08	snp	33	1/1
chr1	ARHGEF16	3478665	T	C	306.606	snp	9	1/1
chr1	ARHGEF16	3479409	ACCCCCAT	ACCCAT	305.697	del	12	1/1
chr1	ARHGEF16	3480045	C	T	468.097	snp	16	1/1
chr1	ARHGEF16	3480624	T	C	885.632	snp	28	1/1
chr1		3481361	G	A	65.7718	snp	2	1/1
chr1	MEGF6	3496022	C	A	1.01209	snp	13	0/1
chr1	MEGF6	3496862	A	G	369.068	snp	11	1/1
chr1	MEGF6	3499709	C	T	719.945	snp	21	1/1
chr1	MEGF6	3501607	A	G	118.988	snp	4	1/1
chr1	MEGF6	3502001	T	C	270.608	snp	10	1/1
chr1	MEGF6	3502049	CCGGCG	CACA	43.8114	complex	4	0/1
chr1	MEGF6	3503376	AAGA	AA	38.274	del	2	1/1
chr1	MEGF6	3505022	C	T	419.633	snp	13	1/1
chr1	MEGF6	3505036	TCAAGGCAACACCGGTAGC	TC	34.5783	del	9	0/1
chr1	MEGF6	3505094	A	T	583.965	snp	19	1/1
chr1	MEGF6	3508866	A	G	336.035	snp	12	1/1
chr1	MEGF6	3511596	T	G	808.715	snp	23	1/1
chr1	MEGF6	3511860	GACCC	TACCT	605.269	complex	19	1/1
chr1	MEGF6	3512044	G	A	646.451	snp	20	1/1
chr1	MEGF6	3515714	C	G	150.693	snp	5	1/1
chr1	MEGF6	3521629	G	A	65.7718	snp	2	1/1
chr1	MEGF6	3524083	T	C	540.493	snp	16	1/1
chr1	MEGF6	3524379	A	C	320.27	snp	10	1/1
chr1	MEGF6	3530431	C	T	75.8339	snp	3	1/1
chr1	MEGF6	3564785	T	C	65.7718	snp	2	1/1
chr1	MEGF6	3578536	TGGGGGGGGGGGGCCCT	TGGGGGGGGGGGCCCT	61.6773	del	3	1/1
chr1	MEGF6	3596236	T	C	59.7512	snp	2	1/1
chr1	MEGF6	3597706	A	T	65.7718	snp	2	1/1
chr1	MEGF6	3599166	T	C	62.0028	snp	2	1/1
chr1	MEGF6	3602293	A	C	159.546	snp	5	1/1
chr1	MEGF6	3602380	T	C	379.055	snp	11	1/1
chr1	MEGF6	3603274	G	T	62.0028	snp	2	1/1
chr1	MEGF6	3603470	A	G	59.7512	snp	2	1/1
chr1	MEGF6	3603563	T	C	65.7718	snp	2	1/1
chr1	MEGF6	3611380	C	G	270.43	snp	8	1/1
chr1		3611518	T	C	157.175	snp	5	1/1
chr1		3621294	A	G	62.0028	snp	2	1/1
chr1	TPRG1L	3628611	GTTCTGGGAGCTCCTCCCCCT	GT	205.561	del	10	0/1
chr1	WRAP73	3631572	T	C	768.513	snp	22	1/1
chr1	WRAP73	3631885	A	G	93.3489	snp	3	1/1
chr1	WRAP73	3636216	A	G	87.5592	snp	3	1/1
chr1	WRAP73	3637225	T	C	65.7718	snp	2	1/1
chr1	WRAP73	3646948	GCA	GA	222.879	del	9	1/1
chr1	WRAP73	3650061	AGCAGGCTGC	AC	252.139	del	9	1/1
chr1		3650142	G	A	97.1017	snp	3	1/1
chr1	TP73	3687362	C	G	65.7718	snp	2	1/1
chr1	TP73	3690956	G	A	913.884	snp	26	1/1
chr1	TP73	3691447	C	T	65.7718	snp	2	1/1
chr1	TP73	3694285	C	T	12.4581	snp	2	1/1
chr1	TP73	3694754	A	C	38.2608	snp	2	1/1
chr1	TP73	3695033	A	G	65.7718	snp	2	1/1
chr1	TP73	3722110	C	T	1325.6	snp	41	1/1
chr1	TP73	3723079	T	C	141.899	snp	6	1/1
chr1	TP73	3723521	C	G	531.849	snp	17	1/1
chr1	TP73	3723570	TCTGCCTGCC	TCTGCC	350.157	del	12	1/1
chr1	TP73	3726901	CGA	CGATGGATGGGTGGA	57.5131	ins	5	0/1
chr1	TP73	3727521	G	A	372.075	snp	13	1/1
chr1	TP73	3727785	A	G	771.575	snp	24	1/1
chr1	TP73	3727810	A	G	433.814	snp	16	1/1
chr1	TP73	3729271	C	A	419.2	snp	13	1/1
chr1	TP73	3729280	G	A	402.015	snp	13	1/1
chr1	TP73	3729573	C	T	622.132	snp	19	1/1
chr1	TP73	3729628	G	A	838.508	snp	25	1/1
chr1	TP73	3729650	T	C	780.795	snp	23	1/1
chr1	TP73	3729727	G	A	787.871	snp	24	1/1
chr1	TP73	3731398	T	C	480.232	snp	14	1/1
chr1	TP73-AS1	3736258	C	G	65.7718	snp	2	1/1
chr1		3772146	G	T	27.7022	snp	3	0/1
chr1	CEP104	3815312	G	A	1099.47	snp	34	1/1
chr1	CEP104	3815689	ATTTTTTTTTTTTTTGTTGAGA	ATTTTTTTTTTTTTTTGTTGAGA	17.1702	ins	7	0/1
chr1	CEP104	3829552	A	G	65.7718	snp	2	1/1
chr1	CEP104	3829690	T	C	135.896	snp	5	1/1
chr1	CEP104	3830019	G	T	419.293	snp	13	1/1
chr1	CEP104	3830025	C	G	339.695	snp	12	1/1
chr1	CEP104	3831016	C	T	371.213	snp	11	1/1
chr1	CEP104	3831039	T	C	380.813	snp	11	1/1
chr1	CEP104	3833603	G	A	59.7512	snp	2	1/1
chr1	CEP104	3833651	ACA	AA	96.5128	del,snp	4	1/2
chr1	CEP104	3833651	ACA	AAA	96.5128	del,snp	4	1/2
chr1	CEP104	3836304	CAAAAAAAAAAAAAAAAAAAGTTAACAAAAGACT	CAAAAAAAAAAAAAAAAAGTTAACAAAAGACT	121.711	del	6	1/1
chr1	CEP104	3836468	GTTTTTTTTTTTTTTTTTTTTTTTTACCAAG	GTTTTTTTTTTTTTTTTTTTTTACCAAG	30.3233	del	7	0/1
chr1	CEP104	3836572	A	T	598.989	snp	18	1/1
chr1	CEP104	3838032	G	T	65.7718	snp	2	1/1
chr1	CEP104	3839111	T	C	1190.14	snp	34	1/1
chr1	CEP104	3839305	T	C	117.674	snp	4	1/1
chr1	CEP104	3839311	T	G	93.6733	snp	4	1/1
chr1	CEP104	3839556	A	G	662.651	snp	20	1/1
chr1	CEP104	3842788	T	A	57.2669	snp	2	1/1
chr1	CEP104	3843220	A	G	489.719	snp	15	1/1
chr1	CEP104	3843325	TAAAAAAAAAAAAAAAGAGGAAGCGG	TAAAAAAAAAAAAAAAAGAGGAAGCGG	52.6449	ins	9	0/1
chr1	CEP104	3843373	ATAATTTTTTTTTTTTTTTTTTGAGAC	GTAATTTTTTTTTTTTTTTTTTTGAGAC	79.6036	complex,snp	5	1/2
chr1	CEP104	3843373	ATAATTTTTTTTTTTTTTTTTTGAGAC	GTAATTTTTTTTTTTTTTTTTTGAGAC	79.6036	complex,snp	5	1/2
chr1	CEP104	3843497	G	A	65.7718	snp	2	1/1
chr1	CEP104	3843550	A	G	88.746	snp	3	1/1
chr1	CEP104	3843565	C	T	65.7718	snp	2	1/1
chr1	CEP104	3844707	AGGAAAAAAATAAATGC	AAAAAAAAAAAAAGGAAAAAAAATAAATGC	53.9264	complex	4	1/1
chr1	CEP104	3844915	C	T	364.596	snp	11	1/1
chr1	CEP104	3845086	A	G	127.418	snp	4	1/1
chr1	CEP104	3852155	T	C	223.036	snp	8	1/1
chr1	CEP104	3852165	T	C	265.055	snp	10	1/1
chr1	CEP104	3852667	A	G	103.425	snp	4	1/1
chr1	CEP104	3852712	G	C	65.7718	snp	2	1/1
chr1	CEP104	3852722	C	T	44.004	snp	2	1/1
chr1	DFFB	3858890	C	G	363.065	snp	11	1/1
chr1	DFFB	3866044	C	T	722.437	snp	24	1/1
chr1	DFFB	3866229	A	C	742.113	snp	23	1/1
chr1	DFFB	3867009	C	T	65.7718	snp	2	1/1
chr1	DFFB	3869625	G	A	803.542	snp	26	1/1
chr1	DFFB	3870048	C	T	106.303	snp	5	1/1
chr1	DFFB	3870142	C	T	41.7525	snp	2	1/1
chr1	DFFB	3872404	G	A	585.939	snp	19	1/1
chr1	DFFB	3872614	GGGCC	GGGCCCTGTCCCTGCCGCGGCC	43.5051	ins	15	0/1
chr1	DFFB	3872631	T	C	548.623	snp	18	1/1
chr1	DFFB	3872647	AT	GC	51.6498	complex	15	0/1
chr1	DFFB	3872665	C	T	51.4692	snp	16	0/1
chr1	DFFB	3873098	A	G	209.841	snp	7	1/1
chr1	DFFB	3873250	A	C	52.5214	snp	2	1/1
chr1	DFFB	3882110	T	C	65.7718	snp	2	1/1
chr1	DFFB	3883029	G	T	62.0028	snp	2	1/1
chr1	LINC01346	3947628	A	G	74.8569	snp	3	1/1
chr1		3959177	T	C	98.17	snp	3	1/1
chr1		3967183	T	C	62.0028	snp	2	1/1
chr1		3977605	T	C	47.4774	snp	2	1/1
chr1		3977649	C	A	51.2463	snp	2	1/1
chr1		3977658	TGC	TAGC	51.2463	ins	2	1/1
chr1		3999690	T	C	74.4268	snp	3	1/1
chr1		4043885	CCCTTCCTTCCTTCCTTCCTTCCTTCCTTCCTTTC	CCCTTCCTTCCTTCCTTCCTTCCTTCCTTTC	57.2669	del	2	1/1
chr1		4073130	A	G	59.7512	snp	2	1/1
chr1		4073181	T	G	59.7512	snp	2	1/1
chr1		4073585	ATTTTTTTTTTTTTTTTTTTTTTTTGAGATGGAG	ATTTTTTTTTTTTTTTTTTTGAGATGGAG	45.5279	del	3	1/1
chr1		4087901	T	C	65.7718	snp	2	1/1
chr1		4087963	C	T	65.7718	snp	2	1/1
chr1		4129180	G	T	65.7718	snp	2	1/1
chr1		4132423	T	C	6.14513	snp	3	0/1
chr1		4132428	G	C	1.27268	snp	3	0/1
chr1		4144500	T	C	56.6822	snp	4	1/1
chr1		4144528	A	T	49.1146	snp	5	0/1
chr1		4144573	T	C	41.7428	snp	5	0/1
chr1		4144589	T	C	94.5123	snp	4	1/1
chr1		4199985	T	C	62.0028	snp	2	1/1
chr1		4200358	G	A	65.7718	snp	2	1/1
chr1		4211466	C	A	57.2669	snp	2	1/1
chr1		4214125	C	T	83.8564	snp	3	1/1
chr1		4214137	CTTACCTA	TTTCCCTC	85.7133	complex	3	1/1
chr1		4216451	GGGGCTT	GGGGCTGGGCTT	44.004	ins	2	1/1
chr1		4411673	A	G	65.7718	snp	2	1/1
chr1		4426035	A	G	44.1381	snp	3	1/1
chr1		4435659	GTTTTTTTTTTTTTCCATAG	GTTTTTTTTTTTCCATAG	101.873	del	3	1/1
chr1		4454022	A	G	33.2357	snp	2	1/1
chr1		4457985	A	G	65.7718	snp	2	1/1
chr1		4458084	A	G	65.7718	snp	2	1/1
chr1		4464669	T	C	65.7718	snp	2	1/1
chr1		4474800	A	G	65.7718	snp	2	1/1
chr1		4516737	C	G	62.0028	snp	2	1/1
chr1		4521170	C	T	97.1017	snp	3	1/1
chr1		4529329	CAAAAAAAAAAAAAACACACAAGGAAAAAAGGAAC	CAAAAAAAAAAAAAAAACATACAGGGAAAAAAGGAAC	28.8255	complex	2	1/1
chr1		4531724	CATA	CA	65.7718	del	2	1/1
chr1		4540431	T	G	65.7718	snp	2	1/1
chr1	LINC01646	4572056	C	A	97.1017	snp	3	1/1
chr1		4585995	A	G	65.7718	snp	2	1/1
chr1		4586013	C	A	65.7718	snp	2	1/1
chr1		4617475	C	G	55.9822	snp	2	1/1
chr1		4617669	T	C	65.7718	snp	2	1/1
chr1		4630910	TGCAAAGCGCAAAGCT	TGCAAAGCT	41.7525	del	2	1/1
chr1		4641830	G	A	49.3488	snp	2	1/1
chr1		4644542	C	G	59.7512	snp	2	1/1
chr1		4651241	C	T	65.7718	snp	2	1/1
chr1		4651359	CGTGTGTGTGTGTGTGTGC	CGTGTGTGTGTGTGTGC	52.5214	del	2	1/1
chr1		4653437	T	C	97.1017	snp	3	1/1
chr1	AJAP1	4671528	A	G	65.7718	snp	2	1/1
chr1	AJAP1	4712657	G	A	608.123	snp	21	1/1
chr1	AJAP1	4735718	T	A	65.7718	snp	2	1/1
chr1	AJAP1	4735734	T	C	65.7718	snp	2	1/1
chr1	AJAP1	4742668	C	G	65.7718	snp	2	1/1
chr1	AJAP1	4744492	G	A	52.2132	snp	2	1/1
chr1	AJAP1	4744686	A	G	59.7512	snp	2	1/1
chr1	AJAP1	4745046	A	C	97.1017	snp	3	1/1
chr1	AJAP1	4754887	C	T	65.7718	snp	2	1/1
chr1	AJAP1	4755417	G	A	127.859	snp	4	1/1
chr1	AJAP1	4763763	G	C	97.1017	snp	3	1/1
chr1	AJAP1	4770346	TGGT	CGGC	59.7512	complex	2	1/1
chr1	AJAP1	4772094	TT	AA	65.7718	complex	2	1/1
chr1	AJAP1	4774169	T	C	97.1017	snp	3	1/1
chr1	AJAP1	4774546	T	C	716.148	snp	21	1/1
chr1	AJAP1	4787785	G	A	1115.12	snp	33	1/1
chr1		4827628	AACACACACACACACACACACACT	AACACACACACACACACACACT	127.859	del	4	1/1
chr1		4905431	A	G	29.773	snp	2	1/1
chr1		4916561	A	G	58.2338	snp	2	1/1
chr1		4932979	G	A	65.7718	snp	2	1/1
chr1		4950818	T	C	59.7512	snp	2	1/1
chr1		4950928	C	T	59.7512	snp	2	1/1
chr1		4961014	A	G	101.873	snp	3	1/1
chr1		4961019	A	G	101.873	snp	3	1/1
chr1		4961052	C	T	135.199	snp	4	1/1
chr1		4961110	A	G	93.3988	snp	3	1/1
chr1		4961140	T	G	98.17	snp	3	1/1
chr1		5000416	T	C	65.7718	snp	2	1/1
chr1		5000443	A	G	97.1017	snp	3	1/1
chr1		5021621	CTTTTTTTTTATTTTTTTTCTTGAG	CTTTTTTTTATTTTTTTTCTTGAG	62.0028	del	2	1/1
chr1		5112409	G	A	20.6349	snp	6	0/1
chr1		5112418	CAGAGGGAGAAGAGGGAGAAGAA	CAGAGGGAGAAGAA	40.3128	del	6	1/1
chr1		5112475	C	A	4.8417	snp	5	0/1
chr1		5130599	T	C	49.6725	snp	2	1/1
chr1		5131768	G	C	65.7718	snp	2	1/1
chr1		5229428	G	T	65.7718	snp	2	1/1
chr1		5246443	G	A	38.2203	snp	2	1/1
chr1		5246452	A	T	8.47601	snp	3	0/1
chr1		5246490	T	C	48.7504	snp	2	1/1
chr1		5248019	A	T	65.7718	snp	2	1/1
chr1		5251254	T	C	51.5718	snp	2	1/1
chr1		5350340	G	A	65.7718	snp	2	1/1
chr1		5350482	C	T	59.7512	snp	2	1/1
chr1		5387186	C	T	79.4184	snp	3	1/1
chr1		5387285	CTGT	CTGTGT	140.869	ins	5	1/1
chr1		5387309	T	C	20.3261	snp	4	0/1
chr1		5387316	GTGTGTATCT	GT	66.3828	del	3	1/1
chr1		5387337	T	C	69.876	snp	3	1/1
chr1		5416492	G	A	97.1017	snp	3	1/1
chr1		5419635	A	C	65.7718	snp	2	1/1
chr1		5428743	G	A	58.2338	snp	2	1/1
chr1		5475631	C	G	101.873	snp	3	1/1
chr1		5529940	C	T	47.7729	snp	2	1/1
chr1		5537009	A	G	59.7512	snp	2	1/1
chr1		5563905	C	T	454.267	snp	14	1/1
chr1		5586924	C	T	65.7718	snp	2	1/1
chr1		5638975	CTC	CC	46.5009	del	2	1/1
chr1		5647031	A	C	62.0028	snp	2	1/1
chr1		5647059	T	C	98.17	snp	3	1/1
chr1		5647102	G	A	65.7718	snp	2	1/1
chr1		5667494	G	T	1.90858	snp	2	1/1
chr1		5667518	A	G	1.92829	snp	2	1/1
chr1		5667527	GCATA	CCGTT	1.92829	complex	2	1/1
chr1		5667570	A	G	3.69275	snp	2	1/1
chr1		5667576	CATCC	TATCT	1.25507	complex	2	1/1
chr1		5667598	G	A	1.25507	snp	2	1/1
chr1		5667611	A	C	1.25507	snp	2	1/1
chr1		5668426	T	C	24.7438	snp	2	1/1
chr1		5668475	G	A	59.4371	snp	3	1/1
chr1		5668516	A	G	28.3018	snp	2	1/1
chr1		5668537	G	A	28.3178	snp	2	1/1
chr1		5671126	A	G	31.2277	snp	3	0/1
chr1		5671136	CC	AA	31.2277	complex	3	0/1
chr1		5671146	A	C	37.2458	snp	3	0/1
chr1		5671157	A	G	37.2458	snp	3	0/1
chr1		5671169	A	G	97.4667	snp	5	0/1
chr1		5671194	G	A	95.5994	snp	5	0/1
chr1		5671227	C	G	101.844	snp	3	1/1
chr1		5671247	G	C	138.601	snp	4	1/1
chr1		5671323	A	G	65.6491	snp	2	1/1
chr1		5671351	A	G	128.633	snp	4	1/1
chr1		5671356	TA	CG	128.633	complex	4	1/1
chr1		5671377	T	A	90.5843	snp	3	1/1
chr1		5671449	ACACACG	TCCCACA	60.1077	complex,complex	3	1/2
chr1		5671449	ACACACG	ACCCACA	60.1077	complex,complex	3	1/2
chr1		5671498	G	C	52.9089	snp	2	1/1
chr1		5671521	CGGTCA	TGGCCG	59.1513	complex	2	1/1
chr1		5671539	CCCAC	GCCAT	59.1513	complex	2	1/1
chr1		5671640	C	T	46.712	snp	2	1/1
chr1		5671641	T	G	46.712	snp	2	1/1
chr1		5671654	T	A	52.4058	snp	2	1/1
chr1		5671671	G	C	57.1381	snp	2	1/1
chr1		5671680	A	G	57.1381	snp	2	1/1
chr1		5671702	T	C	47.6615	snp	2	1/1
chr1		5671740	C	T	33.566	snp	3	0/1
chr1		5671767	G	C	65.6624	snp	2	1/1
chr1		5672322	T	C	60.0364	snp	2	1/1
chr1		5672412	GGCGGCTGAG	AGCAGTTGAT	31.6374	complex	3	0/1
chr1		5691287	A	G	65.7718	snp	2	1/1
chr1		5701419	G	A	62.0028	snp	2	1/1
chr1		5710642	A	G	62.0028	snp	2	1/1
chr1		5710754	AGGGAAGGAGGGAAGAGGGAAGGAAGGA	AGGAAGAGGGAAGGAAGGA	53.4979	del	2	1/1
chr1		5711082	G	C	101.873	snp	3	1/1
chr1		5730260	G	C	65.7718	snp	2	1/1
chr1		5730270	C	G	65.7718	snp	2	1/1
chr1		5730280	A	G	65.7718	snp	2	1/1
chr1		5744465	CGGGGGTA	CGGGGTA	65.7718	del	2	1/1
chr1		5757894	TCACACACACACACACACACACACACAT	TCACACACACACACACACACACACAT	97.1017	del	3	1/1
chr1		5764979	C	A	41.1416	snp	3	0/1
chr1		5812171	A	C	65.7718	snp	2	1/1
chr1		5813711	A	G	182.264	snp	6	1/1
chr1		5813879	GTTTTTTTTTTTACAA	GTTTTTTTTTTACAA	55.9822	del	2	1/1
chr1		5815158	C	T	98.17	snp	3	1/1
chr1		5815165	G	A	122.297	snp	4	1/1
chr1		5831323	C	T	62.0028	snp	2	1/1
chr1		5831328	G	A	53.4979	snp	2	1/1
chr1		5844923	T	C	65.7718	snp	2	1/1
chr1		5855701	G	A	59.7512	snp	2	1/1
chr1		5855773	G	A	135.199	snp	4	1/1
chr1		5858896	A	G	101.873	snp	3	1/1
chr1	MIR4689	5862715	C	A	1.51601	snp	11	0/1
chr1		5862774	C	A	432.418	snp	13	1/1
chr1	NPHP4	5863362	G	T	2.76058	snp	12	0/1
chr1	NPHP4	5863728	T	G	177.17	snp	6	1/1
chr1	NPHP4	5864686	T	C	127.418	snp	4	1/1
chr1	NPHP4	5864980	G	A	336.311	snp	10	1/1
chr1	NPHP4	5865197	C	T	927.45	snp	27	1/1
chr1	NPHP4	5865311	G	A	380.552	snp	12	1/1
chr1	NPHP4	5866447	T	C	512.057	snp	15	1/1
chr1	NPHP4	5866971	A	G	345.273	snp	10	1/1
chr1	NPHP4	5867678	G	A	208.411	snp	7	1/1
chr1	NPHP4	5874176	C	T	217.219	snp	7	1/1
chr1	NPHP4	5874430	A	G	907.701	snp	27	1/1
chr1	NPHP4	5874777	C	T	535.229	snp	18	1/1
chr1	NPHP4	5875162	T	C	407.682	snp	13	1/1
chr1	NPHP4	5876244	G	C	62.0028	snp	2	1/1
chr1	NPHP4	5877031	T	C	289.703	snp	9	1/1
chr1	NPHP4	5877267	C	T	631.901	snp	18	1/1
chr1	NPHP4	5877331	C	T	594.038	snp	17	1/1
chr1	NPHP4	5879484	T	G	503.044	snp	15	1/1
chr1	NPHP4	5879774	TGCG	TG	5.91805	del	2	1/1
chr1	NPHP4	5883413	C	T	52.5214	snp	2	1/1
chr1	NPHP4	5887157	G	C	446.983	snp	17	1/1
chr1	NPHP4	5887248	G	A	780.815	snp	27	1/1
chr1	NPHP4	5888617	G	A	97.1017	snp	3	1/1
chr1	NPHP4	5893285	C	T	58.2338	snp	2	1/1
chr1	NPHP4	5893434	A	C	144.993	snp	5	1/1
chr1	NPHP4	5893439	T	C	159.736	snp	5	1/1
chr1	NPHP4	5904931	T	C	567.423	snp	19	1/1
chr1	NPHP4	5905321	C	T	701.879	snp	22	1/1
chr1	NPHP4	5906059	T	C	59.7512	snp	2	1/1
chr1	NPHP4	5927633	CTCT	CTCC	1175.42	snp	36	1/1
chr1	NPHP4	5927918	A	G	115.376	snp	4	1/1
chr1	NPHP4	5941596	ACTA	ACTCTA	29.773	ins	2	1/1
chr1	NPHP4	5947386	C	T	111.707	snp	4	1/1
chr1	NPHP4	5948310	A	T	94.1345	snp	13	0/1
chr1	NPHP4	5949653	A	G	65.7718	snp	2	1/1
chr1	NPHP4	5953069	G	A	87.5592	snp	3	1/1
chr1	NPHP4	5954655	G	A	65.7718	snp	2	1/1
chr1	NPHP4	5954798	T	A	59.7512	snp	2	1/1
chr1	NPHP4	5956736	G	C	65.7718	snp	2	1/1
chr1	NPHP4	5961644	T	C	85.0431	snp	3	1/1
chr1	NPHP4	5969026	CAAAAAAAAAAAAAAAGACAGACGC	CAAAAAAAAAAAAAAGACAGACGC	97.979	del	18	0/1
chr1	NPHP4	5978523	G	C	225.28	snp	7	1/1
chr1	NPHP4	5980022	A	C	97.1017	snp	3	1/1
chr1	NPHP4	5980415	GCA	GCCA	59.7512	ins	2	1/1
chr1	NPHP4	5981422	C	T	94.4489	snp	3	1/1
chr1	NPHP4	5986372	C	G	145.289	snp	5	1/1
chr1	NPHP4	5988702	T	C	101.873	snp	3	1/1
chr1	NPHP4	5988780	C	T	98.17	snp	3	1/1
chr1	NPHP4	5991863	G	C	65.7718	snp	2	1/1
chr1	KCNAB2	6002737	G	A	65.7718	snp	2	1/1
chr1	KCNAB2	6005157	G	A	45.373	snp	2	1/1
chr1	KCNAB2	6005180	A	G	43.5779	snp	2	1/1
chr1	KCNAB2	6015862	G	A	25.0366	snp	2	1/1
chr1	KCNAB2	6020820	C	T	65.7718	snp	2	1/1
chr1	KCNAB2	6031724	TAAAAAAAAAAAAAAAATAGCCAG	TAAAAAAAAAAAAAATAGCCAG	65.7718	del	2	1/1
chr1	KCNAB2	6031838	G	A	59.7512	snp	2	1/1
chr1	KCNAB2	6036176	A	G	65.7718	snp	2	1/1
chr1	KCNAB2	6037193	G	A	62.0028	snp	2	1/1
chr1	KCNAB2	6079109	G	T	65.7718	snp	2	1/1
chr1	CHD5	6106587	C	T	1164.51	snp	34	1/1
chr1	CHD5	6179877	CGC	CGGC	55.9822	ins	2	1/1
chr1		6201421	C	T	28.1864	snp	3	1/1
chr1		6201441	G	T	12.5995	snp	2	1/1
chr1	ICMT	6231687	A	T	51.2463	snp	2	1/1
chr1	HES3	6245232	C	A	526.992	snp	16	1/1
chr1	HES3	6245243	C	A	469.237	snp	15	1/1
chr1	GPR153	6249259	C	G	198.34	snp	6	1/1
chr1	GPR153	6253878	C	T	570.837	snp	19	1/1
chr1	GPR153	6254289	A	G	312.047	snp	9	1/1
chr1	GPR153	6254419	C	T	497.918	snp	16	1/1
chr1	GPR153	6254762	T	C	1326.7	snp	40	1/1
chr1	GPR153	6259068	T	C	65.7718	snp	2	1/1
chr1	GPR153	6259077	A	G	65.7718	snp	2	1/1
chr1		6261254	T	C	135.199	snp	4	1/1
chr1		6261640	TGGGGGGTC	TGGGGGGGTC	65.7718	ins	2	1/1
chr1		6262876	A	G	74.5413	snp	3	1/1
chr1	ACOT7	6393460	CAATC	CGAATC	140.545	ins	5	1/1
chr1	ESPN	6460252	C	T	84.4544	snp	4	1/1
chr1		6461110	T	A	336.414	snp	10	1/1
chr1	PLEKHG5	6470905	CGGGCT	CGGGGCT	1003.34	ins	32	1/1
chr1	PLEKHG5	6473986	T	C	4.74799	snp	4	0/1
chr1	PLEKHG5	6480839	C	A	62.0028	snp	2	1/1
chr1	PLEKHG5	6512897	TGGGGGGGTGAA	TGGGGGGGGTGAA	65.7718	ins	2	1/1
chr1	PLEKHG5	6519547	C	T	219.8	snp	7	1/1
chr1	NOL9	6521817	G	A	53.4979	snp	2	1/1
chr1	NOL9	6524251	GTAT	GTATAT	57.2669	ins	2	1/1
chr1	NOL9	6524747	T	A	101.873	snp	3	1/1
chr1	NOL9	6525744	C	T	47.7729	snp	2	1/1
chr1	NOL9	6526010	C	T	543.356	snp	17	1/1
chr1	NOL9	6531877	T	C	355.211	snp	11	1/1
chr1	NOL9	6536618	C	G	101.873	snp	3	1/1
chr1	NOL9	6541547	T	C	62.0028	snp	2	1/1
chr1	NOL9	6541713	T	C	97.1017	snp	3	1/1
chr1	NOL9	6542163	ATTTTTTTTTTTTTTTTACGA	ATTTTTTTTTTTTTTTAAGA	68.1245	complex	5	1/1
chr1	NOL9	6542213	C	G	62.0028	snp	2	1/1
chr1	NOL9	6542222	A	G	59.7512	snp	2	1/1
chr1	NOL9	6543091	A	G	47.7729	snp	2	1/1
chr1	NOL9	6549499	C	A	461.108	snp	15	1/1
chr1	NOL9	6549791	A	G	778.82	snp	23	1/1
chr1	NOL9	6549836	G	A	531.23	snp	16	1/1
chr1	NOL9	6549898	C	T	236.549	snp	8	1/1
chr1	NOL9	6550093	G	A	131.529	snp	4	1/1
chr1	NOL9	6550100	C	T	158.939	snp	5	1/1
chr1	NOL9	6550306	T	C	367.891	snp	11	1/1
chr1	NOL9	6550322	C	T	406.421	snp	12	1/1
chr1	NOL9	6550683	CTTTTTTTTTTTTTTTTTGAGATGG	CTTTTTTTTTTTTTTTTTTGAGATGG	104.006	ins	11	0/1
chr1	NOL9	6550966	C	G	135.199	snp	4	1/1
chr1	NOL9	6551921	A	G	38.6075	snp	2	1/1
chr1	NOL9	6551967	G	A	47.4453	snp	2	1/1
chr1	NOL9	6552722	A	G	84.0837	snp	3	1/1
chr1	NOL9	6552834	C	T	87.5592	snp	3	1/1
chr1	NOL9	6554331	A	C	376.698	snp	12	1/1
chr1	NOL9	6554355	A	G	408.004	snp	13	1/1
chr1	NOL9	6554475	G	A	191.933	snp	7	1/1
chr1		6554593	C	G	59.7512	snp	2	1/1
chr1	TAS1R1	6555630	A	G	146.985	snp	5	1/1
chr1	TAS1R1	6555635	C	T	140.545	snp	5	1/1
chr1	TAS1R1	6556113	T	C	57.2669	snp	2	1/1
chr1	TAS1R1	6562236	C	T	53.4979	snp	2	1/1
chr1	TAS1R1	6563062	G	T	65.7718	snp	2	1/1
chr1	TAS1R1	6567452	T	C	47.7356	snp	3	1/1
chr1	TAS1R1	6570020	AGGGGGAGAGAGAGAGAGAGAGAGAGAGAGAGT	AGGGAGAGAGAGAGAGAGAGAGAGAGAGAGT	55.6812	del	2	1/1
chr1	TAS1R1	6571259	G	A	171.016	snp	6	1/1
chr1	TAS1R1	6571292	TCCCCCCCAAG	TCCCCCCAAG	65.7718	del	2	1/1
chr1	TAS1R1	6571371	C	T	79.4184	snp	3	1/1
chr1	TAS1R1	6574117	G	T	37.2403	snp	4	0/1
chr1	TAS1R1	6575171	A	G	1494.86	snp	46	1/1
chr1	TAS1R1	6576401	C	T	645.71	snp	19	1/1
chr1	TAS1R1	6577253	A	G	65.7718	snp	2	1/1
chr1	ZBTB48	6580376	TCCAG	TCAG	47.8409	del	3	1/1
chr1	ZBTB48	6586899	GCCTGCCTTCCCTGCCTTCC	GCCTGCCTTCC	661.054	del	21	1/1
chr1		6606788	T	C	38.274	snp	2	1/1
chr1		6610639	A	G	65.7718	snp	2	1/1
chr1		6613201	CAGCGGGGAGCGGGGAGCGGGGA	CAGCGGGGAGCGGGGA	44.0166	del	2	1/1
chr1		6613720	C	G	55.9822	snp	2	1/1
chr1	PHF13	6615429	A	G	59.7512	snp	2	1/1
chr1	PHF13	6615980	A	G	62.0028	snp	2	1/1
chr1	PHF13	6619788	C	T	414.708	snp	13	1/1
chr1	PHF13	6621315	C	T	602.428	snp	19	1/1
chr1	PHF13	6621684	C	T	295.076	snp	10	1/1
chr1		6624092	G	T	53.4979	snp	2	1/1
chr1	THAP3	6625382	A	G	113.414	snp	4	1/1
chr1	THAP3	6628298	G	A	59.7512	snp	2	1/1
chr1	THAP3	6630080	A	G	219.26	snp	8	1/1
chr1	THAP3	6632213	CAAAAAAAAAAAAAAGTTC	CAAAAAAAAAAAAAAAGTTC	172.794	ins	8	1/1
chr1	THAP3	6633367	C	T	65.7718	snp	2	1/1
chr1	THAP3	6633816	A	G	182.942	snp	6	1/1
chr1	THAP3	6634867	C	T	238.311	snp	8	1/1
chr1	THAP3	6634920	G	A	198.766	snp	8	1/1
chr1	DNAJC11	6635742	A	G	957.702	snp	28	1/1
chr1	DNAJC11	6644575	A	G	515.019	snp	15	1/1
chr1	DNAJC11	6651916	A	C	97.1017	snp	3	1/1
chr1	DNAJC11	6651945	GC	TT	65.7718	complex	2	1/1
chr1	DNAJC11	6653054	C	T	186.331	snp	6	1/1
chr1	DNAJC11	6655841	T	C	196.012	snp	6	1/1
chr1	DNAJC11	6660050	T	C	47.7729	snp	2	1/1
chr1	DNAJC11	6663022	T	C	62.0028	snp	2	1/1
chr1	DNAJC11	6663058	G	T	53.4979	snp	2	1/1
chr1	DNAJC11	6688769	T	G	11.1239	snp	2	1/1
chr1		6702186	G	T	62.0028	snp	2	1/1
chr1		6757900	T	C	74.8569	snp	3	1/1
chr1		6762350	T	A	39.2714	snp	2	1/1
chr1		6777309	C	T	65.7718	snp	2	1/1
chr1	CAMTA1	6806918	G	A	466.078	snp	16	1/1
chr1	CAMTA1	6888144	T	C	59.7512	snp	2	1/1
chr1	CAMTA1	6928184	T	C	62.0028	snp	2	1/1
chr1	CAMTA1	6929658	C	T	65.7718	snp	2	1/1
chr1	CAMTA1	6968448	C	T	62.0028	snp	2	1/1
chr1	CAMTA1	6976984	CTCTT	TGCTC	64.8324	complex	2	1/1
chr1	CAMTA1	7013491	G	A	65.7718	snp	2	1/1
chr1	CAMTA1	7028690	T	C	62.0028	snp	2	1/1
chr1	CAMTA1	7044897	TAAAAAAAAAAATCCC	TAAAAAAAAAATCCC	65.7718	del	2	1/1
chr1	CAMTA1	7091419	T	C	490.984	snp	15	1/1
chr1	CAMTA1	7096022	G	T	65.7718	snp	2	1/1
chr1	CAMTA1	7104369	TACACACACACACACACACACACAG	TACACACACACACACACACACACACAG	28.873	ins	3	0/1
chr1	CAMTA1	7104455	T	C	108.424	snp	4	1/1
chr1	CAMTA1	7105657	T	C	39.8529	snp	2	1/1
chr1	CAMTA1	7111746	G	A	47.7729	snp	2	1/1
chr1	CAMTA1	7114256	A	C	65.7718	snp	2	1/1
chr1	CAMTA1	7142130	T	C	566.849	snp	16	1/1
chr1	CAMTA1	7229546	T	G	89.6959	snp	3	1/1
chr1	CAMTA1	7229552	T	G	80.3903	snp	3	1/1
chr1	CAMTA1	7229559	G	A	44.0469	snp	3	1/1
chr1	CAMTA1	7257872	T	C	65.7718	snp	2	1/1
chr1	CAMTA1	7265921	G	C	58.2338	snp	2	1/1
chr1	CAMTA1	7320002	C	T	65.7718	snp	2	1/1
chr1	CAMTA1	7322943	TCCCTCCCCTCCCCTCCCCTTCCTCCGT	TCCCTCCCCTCCCCTCCCCTCCCCTTCCTCCGT	48.7524	ins	2	1/1
chr1	CAMTA1	7323123	TT	AA	59.7512	complex	2	1/1
chr1	CAMTA1	7323199	T	C	59.7512	snp	2	1/1
chr1	CAMTA1	7339170	C	T	65.7718	snp	2	1/1
chr1	CAMTA1	7351991	A	G	75.5007	snp	3	1/1
chr1	CAMTA1	7352028	C	T	109.936	snp	5	1/1
chr1	CAMTA1	7359451	C	T	65.7718	snp	2	1/1
chr1	CAMTA1	7365974	T	C	65.7718	snp	2	1/1
chr1	CAMTA1	7369031	T	G	127.27	snp	4	1/1
chr1	CAMTA1	7371075	G	C	59.7512	snp	2	1/1
chr1	CAMTA1	7374527	C	A	65.7718	snp	2	1/1
chr1	CAMTA1	7375335	C	A	65.7718	snp	2	1/1
chr1	CAMTA1	7384929	C	G	62.0028	snp	2	1/1
chr1	CAMTA1	7408554	G	A	55.9822	snp	2	1/1
chr1	CAMTA1	7417566	C	A	65.7718	snp	2	1/1
chr1	CAMTA1	7419501	T	C	55.9822	snp	2	1/1
chr1	CAMTA1	7419529	A	C	69.3011	snp	3	1/1
chr1	CAMTA1	7420157	C	T	55.9822	snp	2	1/1
chr1	CAMTA1	7421344	G	A	62.0028	snp	2	1/1
chr1	CAMTA1	7429629	A	T	63.6079	snp	2	1/1
chr1	CAMTA1	7432556	A	C	97.1017	snp	3	1/1
chr1	CAMTA1	7463545	A	G	87.5592	snp	3	1/1
chr1	CAMTA1	7467936	T	C	549.942	snp	18	1/1
chr1	CAMTA1	7476199	A	G	62.0028	snp	2	1/1
chr1	CAMTA1	7506086	G	C	52.5214	snp	2	1/1
chr1	CAMTA1	7508922	G	T	70.0857	snp	3	1/1
chr1	CAMTA1	7510332	T	C	53.4979	snp	2	1/1
chr1	CAMTA1	7510343	T	C	65.7718	snp	2	1/1
chr1	CAMTA1	7516919	A	G	57.2669	snp	2	1/1
chr1	CAMTA1	7526598	G	T	65.7718	snp	2	1/1
chr1	CAMTA1	7531062	A	C	59.7512	snp	2	1/1
chr1	CAMTA1	7534699	A	G	110.855	snp	4	1/1
chr1	CAMTA1	7535173	G	A	157.175	snp	5	1/1
chr1	CAMTA1	7536844	TCCCAG	TCCAG	59.7512	del	2	1/1
chr1	CAMTA1	7536912	T	G	89.6959	snp	3	1/1
chr1	CAMTA1	7538549	A	G	65.7718	snp	2	1/1
chr1	CAMTA1	7564795	G	T	270.501	snp	10	0/1
chr1	CAMTA1	7570464	C	A	65.7718	snp	2	1/1
chr1	CAMTA1	7594242	A	G	62.4616	snp	2	1/1
chr1	CAMTA1	7601878	T	C	20.2599	snp	2	1/1
chr1	CAMTA1	7631707	C	T	65.7718	snp	2	1/1
chr1	CAMTA1	7659023	T	C	57.2669	snp	2	1/1
chr1	CAMTA1	7663528	C	T	1570.75	snp	47	1/1
chr1	CAMTA1	7663897	G	A	1810.08	snp	54	1/1
chr1	CAMTA1	7665224	C	A	285.733	snp	9	1/1
chr1	CAMTA1	7665354	C	T	145.289	snp	5	1/1
chr1	CAMTA1	7668433	C	A	51.2463	snp	2	1/1
chr1	CAMTA1	7675890	C	T	65.7718	snp	2	1/1
chr1	CAMTA1	7677220	G	A	32.2554	snp	2	1/1
chr1	CAMTA1	7679580	CCCCCCCAG	CTCCCCCCAG	65.7718	ins	2	1/1
chr1	CAMTA1	7691907	T	C	98.17	snp	3	1/1
chr1	CAMTA1	7691979	AGGAGGGAGGGAGGGAGGGAAGGAGGGAGGT	AGGAGGGAGGGAGGGAAGGAGGGAGGT	53.3216	del	3	1/1
chr1	CAMTA1	7702250	C	G	65.7718	snp	2	1/1
chr1	CAMTA1	7702490	G	A	101.873	snp	3	1/1
chr1	CAMTA1	7712849	TAACAT	TACAT	62.0028	del	2	1/1
chr1	CAMTA1	7732351	C	T	434.973	snp	15	1/1
chr1	CAMTA1	7736024	C	G	97.1017	snp	3	1/1
chr1	CAMTA1	7736581	A	G	430.003	snp	13	1/1
chr1	CAMTA1	7737674	T	A	409.612	snp	13	1/1
chr1	CAMTA1	7745148	G	T	247.682	snp	8	1/1
chr1	CAMTA1	7747837	A	G	713.262	snp	21	1/1
chr1	CAMTA1	7747906	GTTTTTTTTTTTTTATTTTTTTTTTGAAACG	GTTTTTTTTTTTTATTTTTTTTTTGAAACG	84.6429	del	3	1/1
chr1	CAMTA1	7749668	CTTTTTTTTTTTTCTTGGTTGGG	CTTTTTTTTTTTTTCTTGGTTGGG	272.833	ins	10	1/1
chr1	CAMTA1	7750954	G	A	634.023	snp	19	1/1
chr1	CAMTA1	7751155	A	G	571.804	snp	17	1/1
chr1	CAMTA1	7752338	A	G	57.2669	snp	2	1/1
chr1	CAMTA1	7752780	A	C	100.643	snp	4	1/1
chr1	CAMTA1	7766253	ATTTTTTTTTCAC	ATTTTTTTTTTCAC	122.91	ins	6	1/1
chr1	CAMTA1	7766287	C	T	223.78	snp	8	1/1
chr1		7771207	G	C	1.08929	snp	4	0/1
chr1		7771222	T	C	8.2995	snp	2	1/1
chr1	VAMP3	7775714	T	G	62.0028	snp	2	1/1
chr1	VAMP3	7776952	G	A	83.8564	snp	3	1/1
chr1	VAMP3	7778053	A	C	294.9	snp	9	1/1
chr1	VAMP3	7779345	G	T	97.1017	snp	3	1/1
chr1	PER3	7785635	T	C	65.7718	snp	2	1/1
chr1	PER3	7786467	A	C	51.2463	snp	2	1/1
chr1	PER3	7787302	CTTTTTTAATC	CTTTTTTTAATC	432.439	ins	14	1/1
chr1	PER3	7787554	G	A	365.149	snp	11	1/1
chr1	PER3	7798865	T	C	43.0698	snp	3	1/1
chr1	PER3	7801244	T	C	488.362	snp	14	1/1
chr1	PER3	7802839	T	C	59.7512	snp	2	1/1
chr1	PER3	7805650	C	T	65.7718	snp	2	1/1
chr1	PER3	7809855	G	C	755.826	snp	23	1/1
chr1	PER3	7809988	T	C	682.981	snp	20	1/1
chr1	PER3	7810084	A	C	368.717	snp	11	1/1
chr1	PER3	7819567	C	T	231.991	snp	8	1/1
chr1	PER3	7827188	G	A	943.322	snp	27	1/1
chr1	PER3	7827433	T	C	1621.35	snp	47	1/1
chr1	PER3	7828098	T	C	80.3516	snp	3	1/1
chr1	PER3	7829744	C	G	566.044	snp	18	1/1
chr1	PER3	7829993	GCT	ACA	35.0999	complex	18	0/1
chr1	PER3	7830204	A	G	958.659	snp	28	1/1
chr1	PER3	7842414	C	T	59.7512	snp	2	1/1
chr1	PER3	7844187	C	T	55.9822	snp	2	1/1
chr1		7846255	A	T	84.0837	snp	3	1/1
chr1		7846416	G	T	579.261	snp	17	1/1
chr1		7846947	G	A	163.196	snp	5	1/1
chr1	UTS2	7847924	A	G	65.7718	snp	2	1/1
chr1	UTS2	7852969	A	G	702.843	snp	21	1/1
chr1	UTS2	7853122	TCCAAAAAAAAAAAAAAAATGAATTTATTG	TCCAAAAAAAAAAAAAAATGAATTTATTG	59.3536	del	11	0/1
chr1	UTS2	7853385	C	T	698.216	snp	21	1/1
chr1		7854006	G	C	80.1535	snp	3	1/1
chr1		7856209	GCCTA	GCCCTA	97.1017	ins	3	1/1
chr1		7860662	TGGCT	TGGGCT	65.7718	ins	2	1/1
chr1		7860714	A	G	101.873	snp	3	1/1
chr1		7864988	T	C	62.0028	snp	2	1/1
chr1		7894403	A	G	65.7718	snp	2	1/1
chr1		7894587	C	T	65.7718	snp	2	1/1
chr1		7903674	GCA	GCCA	57.2669	ins	2	1/1
chr1		7913713	A	G	65.7718	snp	2	1/1
chr1	TNFRSF9	7921481	G	C	1.31275	snp	2	1/1
chr1	TNFRSF9	7938903	T	G	756.957	snp	22	1/1
chr1		7942206	TGGAGGAGGAGGAGGAGGAGGAGGAGGAGGAGGAGGC	TGGAGGAGGAGGAGGAGGAGGAGGAGGAGGAGGC	83.5768	del	4	1/1
chr1		7952051	TCCTCTCCCTCTCCCTCTCCCTCTCCCTCTCCCTCTCTCTCCA	TCCTCTCCCTCTCCCTCTCCCTCTCCCTCTCCCTCTCCCTCTCTCTCCA	60.3476	ins	2	1/1
chr1	PARK7	7962712	CAGG	CG	155.896	del	5	1/1
chr1	PARK7	7962740	CTTTTTTTTTTTTTTTTTTTAAGGC	CTTTTTTTTTTTTTTTTTAAGGC	54.0718	del	9	0/1
chr1	PARK7	7965215	C	T	139.546	snp	5	1/1
chr1	PARK7	7968805	G	C	97.1017	snp	3	1/1
chr1	PARK7	7968870	T	G	51.2463	snp	2	1/1
chr1	PARK7	7969434	T	G	117.674	snp	4	1/1
chr1	PARK7	7969449	GG	AA	100.653	complex	5	0/1
chr1	PARK7	7969584	CTTTTTTTTTTTTTTGAGAC	CTTTTTTTTTTTTGAGAC	51.2463	del	2	1/1
chr1		7988297	T	C	47.7729	snp	2	1/1
chr1		7988305	C	A	53.4979	snp	2	1/1
chr1		7995081	CTCTTTCTTTCTTTCTCTTTCTCTCTCTCTCTTTCTTTCTCTTTCTCTCTCTCTCTTTCTTC	CTCTTTCTTTCTCTTTCTCTCTCCCTCTTTCTTTCTCTTTCCCTCTCTCTCTTTCTTT	3.71426	complex	1	1/1
chr1		7995951	C	T	1.25516	snp	2	1/1
chr1		7996609	G	A	55.9822	snp	2	1/1
chr1		8052291	A	G	57.2669	snp	2	1/1
chr1		8123729	C	T	65.7718	snp	2	1/1
chr1		8123799	TGGGGAGGT	TGGGAGGT	88.746	del	3	1/1
chr1		8123861	T	C	65.7718	snp	2	1/1
chr1		8196956	CAAAAAAAAAAAAAGATGAAGAAAGAGGAGG	CAAAAAAAAAAAAGATGAAGAAAGAGGAGG	59.7512	del	2	1/1
chr1	LINC01714	8213332	G	A	55.9822	snp	2	1/1
chr1		8225949	G	A	193.513	snp	6	1/1
chr1		8227902	C	T	65.7718	snp	2	1/1
chr1		8229032	AAGAGAGGC	AAGAGGC	55.9822	del	2	1/1
chr1		8229095	AAG	AAGAAAGAAAGAGAG	55.9822	ins	2	1/1
chr1		8229192	T	C	59.7512	snp	2	1/1
chr1		8232369	C	T	59.7512	snp	2	1/1
chr1		8250993	T	G	91.6772	snp	3	1/1
chr1		8255841	CTTTTTTTTTTTTTTGAGACTTTTGTA	CTTTTTTTTTTTTTTTTTGAGACAGTC	59.1785	complex	2	1/1
chr1		8259985	G	A	62.0028	snp	2	1/1
chr1		8261565	G	T	53.4979	snp	2	1/1
chr1		8279961	C	T	59.7512	snp	2	1/1
chr1		8280021	C	T	59.7512	snp	2	1/1
chr1		8280128	G	C	59.7512	snp	2	1/1
chr1		8292563	C	T	58.2338	snp	2	1/1
chr1		8292582	G	T	57.2669	snp	2	1/1
chr1		8305042	G	A	57.2669	snp	2	1/1
chr1		8306369	T	C	65.7718	snp	2	1/1
chr1	SLC45A1	8323616	ATTAA	ATTACTTTAA	58.2338	ins	2	1/1
chr1	SLC45A1	8324208	T	C	428.381	snp	14	1/1
chr1	SLC45A1	8324999	C	T	59.7512	snp	2	1/1
chr1	SLC45A1	8329882	A	G	88.746	snp	3	1/1
chr1	SLC45A1	8329948	A	G	88.746	snp	3	1/1
chr1	SLC45A1	8329991	G	A	130.939	snp	4	1/1
chr1	SLC45A1	8330435	A	G	798.096	snp	24	1/1
chr1	SLC45A1	8335381	T	C	1458.49	snp	44	1/1
chr1	SLC45A1	8337579	T	C	157.368	snp	6	1/1
chr1	SLC45A1	8342827	A	G	28.4899	snp	2	1/1
chr1	SLC45A1	8344033	C	T	264.02	snp	8	1/1
chr1	SLC45A1	8344109	T	A	123.748	snp	4	1/1
chr1	RERE	8364905	T	G	13.9076	snp	4	0/1
chr1	RERE	8364910	T	G	5.33614	snp	4	0/1
chr1	RERE	8364918	A	G	25.5303	snp	3	0/1
chr1	RERE	8406670	T	C	62.0028	snp	2	1/1
chr1	RERE	8422713	C	A	11.4671	snp	9	0/1
chr1	RERE	8424763	A	G	65.7718	snp	2	1/1
chr1	RERE	8426071	A	C	59.7512	snp	2	1/1
chr1	RERE	8466082	G	A	434.19	snp	13	1/1
chr1	RERE	8485796	CTTTTTTTTTTTTTTTTTTTTGGAGATGG	CTTTTTTTTTTTTTTTTTTGGAGATGG	62.6275	del,del	3	1/2
chr1	RERE	8485796	CTTTTTTTTTTTTTTTTTTTTGGAGATGG	CTTTTTTTTTTTTTTTTGGAGATGG	62.6275	del,del	3	1/2
chr1	RERE	8495312	ATTTTTTTTTTTTTTTCTTTTGAGA	ATTTTTTTTTTTTTTCTTTTGAGA	2.08866	del	6	0/1
chr1	RERE	8497260	C	G	55.9822	snp	2	1/1
chr1	RERE	8497631	A	C	235.95	snp	7	1/1
chr1	RERE	8509434	ATCCGTCCGTCCGTCCGT	ATCCGTCCGTCCGT	41.7525	del	2	1/1
chr1	RERE	8509812	A	T	65.7718	snp	2	1/1
chr1	RERE	8509847	C	T	101.873	snp	3	1/1
chr1	RERE	8529434	T	G	28.3097	snp	5	0/1
chr1	RERE	8529465	ATTTTTTTTTTTTTTTTAGCA	ATTTTTTTTTTTTTTAGCA	62.0028	del	2	1/1
chr1	RERE	8530368	C	G	103.425	snp	4	1/1
chr1	RERE	8531103	A	G	92.2188	snp	4	1/1
chr1	RERE	8535992	G	A	1.25516	snp	2	1/1
chr1	RERE	8538650	C	T	65.7718	snp	2	1/1
chr1	RERE	8541059	A	C	97.1017	snp	3	1/1
chr1	RERE	8587411	G	T	62.0028	snp	2	1/1
chr1	RERE	8592325	G	A	57.2669	snp	2	1/1
chr1	RERE	8656484	G	C	46.5009	snp	2	1/1
chr1	RERE	8696399	G	T	41.1416	snp	3	0/1
chr1	RERE	8714392	T	C	65.7718	snp	2	1/1
chr1		8829289	C	A	101.873	snp	3	1/1
chr1		8832518	A	G	62.0028	snp	2	1/1
chr1		8835389	C	T	65.7718	snp	2	1/1
chr1		8840229	A	G	140.693	snp	5	1/1
chr1		8850485	T	C	65.7718	snp	2	1/1
chr1		8850519	G	C	57.2669	snp	2	1/1
chr1	ENO1	8864223	A	G	118.038	snp	4	1/1
chr1	ENO1	8865053	T	C	58.0271	snp	3	1/1
chr1	ENO1	8865870	A	G	65.7718	snp	2	1/1
chr1	ENO1	8866226	AGGGAGC	AGGGGAGC	301.926	ins	10	1/1
chr1	ENO1	8866270	C	T	613.374	snp	18	1/1
chr1	ENO1	8866693	T	C	97.1017	snp	3	1/1
chr1	ENO1	8866809	C	T	122.297	snp	4	1/1
chr1	ENO1	8870310	T	C	520.921	snp	15	1/1
chr1	ENO1	8870326	G	A	524.519	snp	15	1/1
chr1	ENO1	8875090	A	G	190.901	snp	6	1/1
chr1	ENO1	8876844	ATTTTTTTTTTATTTTTTGAGA	ATTTTTTTTTTTATTTTTTGAGA	62.0028	ins	2	1/1
chr1		8882099	T	A	108.424	snp	4	1/1
chr1		8890645	A	G	65.4302	snp	2	1/1
chr1		8890661	C	T	59.4096	snp	2	1/1
chr1		8918455	A	G	47.7729	snp	2	1/1
chr1		8918587	T	G	65.7718	snp	2	1/1
chr1		8920520	G	T	65.7718	snp	2	1/1
chr1		8920754	T	C	154.96	snp	5	1/1
chr1		8927594	G	A	65.7718	snp	2	1/1
chr1		8927600	C	T	62.0028	snp	2	1/1
chr1		8929176	G	A	55.9822	snp	2	1/1
chr1		8929316	T	C	88.746	snp	3	1/1
chr1		8938308	C	G	97.1017	snp	3	1/1
chr1	CA6	8957145	A	G	677.596	snp	20	1/1
chr1	CA6	8970905	C	T	905.317	snp	28	1/1
chr1	CA6	8973712	CTTTCTTTCTTTCTTTCTTTCTTTCTTTCTTTCTTTCTTTCTTTCTTTCTTTCTTTCTTTCTTTCTTTCTTTCTTTTCCCTCCCTCCCTCTCTCTCTCTCTCTCTCTCTTTCTTCCTCTCTTTCT	CTCTTTCTTTCTTTCTTTCTTTCTTTCTTTCTTTCTTTCTTTCTTTCTTTCTTTCTTTCTTTCTTTTTCCCTCCCTCCCTCTCTCTCTCTCTCTCTCTTTCTTCCTCTCTTTCT	3.70904	complex	1	1/1
chr1	CA6	8974362	G	A	749.438	snp	23	1/1
chr1	CA6	8974539	A	G	884.605	snp	27	1/1
chr1	CA6	8974756	CAGAA	CAGAAGAA	262.879	ins	12	0/1
chr1		8985065	C	T	65.7718	snp	2	1/1
chr1	SLC2A7	9003543	G	C	542.49	snp	16	1/1
chr1	SLC2A7	9003587	T	C	307.889	snp	10	1/1
chr1	SLC2A7	9003812	C	T	55.9822	snp	2	1/1
chr1	SLC2A7	9023751	G	A	65.7718	snp	2	1/1
chr1	GPR157	9101213	ATTTTTTTTTTTTTTGTATATTTAGTAG	ATTTTTTTTTTTTTTTTGTATATTTAGTAG	24.0077	ins	4	0/1
chr1		9136666	CTTTTTTTTTTTTGAGA	CTTTTTTTTTTTGAGA	53.4979	del	2	1/1
chr1		9139218	T	G	34.5059	snp	2	1/1
chr1	MIR34AHG	9160746	G	C	59.7512	snp	2	1/1
chr1	MIR34AHG	9165924	C	T	51.5718	snp	2	1/1
chr1	MIR34AHG	9168508	AGTGTGTGTGTGTGTGTGTGC	AGTGTGTGTGTGTGTGTGC	38.274	del	2	1/1
chr1	MIR34AHG	9174084	C	T	65.7718	snp	2	1/1
chr1		9205370	CGT	CGGT	47.7729	ins	2	1/1
chr1		9205389	C	G	62.0028	snp	2	1/1
chr1		9208364	C	T	65.7718	snp	2	1/1
chr1		9208384	T	C	59.7512	snp	2	1/1
chr1		9210013	G	C	65.7718	snp	2	1/1
chr1		9210126	TAAAAAAAAAAAAAAATTAAAATGGC	TAAAAAAAAAAAAAATTAAAATGGC	59.7512	del	2	1/1
chr1		9222350	A	G	65.7718	snp	2	1/1
chr1	H6PD	9245386	A	C	1248.34	snp	37	1/1
chr1	H6PD	9247249	TGC	TGGC	166.52	ins	6	1/1
chr1	H6PD	9257814	T	C	53.4709	snp	2	1/1
chr1	H6PD	9264154	C	T	1066.53	snp	34	1/1
chr1	H6PD	9264512	T	C	1568.13	snp	44	1/1
chr1	H6PD	9264611	A	G	1148.78	snp	33	1/1
chr1	H6PD	9265644	CTTTTTTCTTTTTTAATTAA	CTTTTTTTCTTTTTTAATTAA	44.0166	ins	2	1/1
chr1	H6PD	9267328	T	G	55.9822	snp	2	1/1
chr1		9272201	T	C	38.274	snp	2	1/1
chr1		9273419	TAGGG	TAGGAGGG	65.7718	ins	2	1/1
chr1		9273455	G	A	65.7718	snp	2	1/1
chr1		9291432	G	A	59.7512	snp	2	1/1
chr1		9292400	C	T	65.7718	snp	2	1/1
chr1	SPSB1	9300377	T	C	88.746	snp	3	1/1
chr1	SPSB1	9307591	G	A	65.7718	snp	2	1/1
chr1	SPSB1	9308150	G	A	65.7718	snp	2	1/1
chr1	SPSB1	9308994	C	T	62.0028	snp	2	1/1
chr1	SPSB1	9310491	C	A	65.7718	snp	2	1/1
chr1	SPSB1	9311040	G	T	65.7718	snp	2	1/1
chr1	SPSB1	9311150	A	G	62.0028	snp	2	1/1
chr1	SPSB1	9319206	C	T	101.873	snp	3	1/1
chr1	SPSB1	9319302	A	G	130.939	snp	4	1/1
chr1	SPSB1	9319471	T	G	87.5592	snp	3	1/1
chr1	SPSB1	9320256	C	T	88.746	snp	3	1/1
chr1	SPSB1	9336524	C	T	140.545	snp	5	1/1
chr1	SPSB1	9336601	G	A	182.564	snp	6	1/1
chr1	SPSB1	9339841	G	A	65.7718	snp	2	1/1
chr1	SPSB1	9352551	G	T	109.744	snp	4	1/1
chr1	SPSB1	9352728	A	G	135.199	snp	4	1/1
chr1	SPSB1	9356793	A	G	356.196	snp	11	1/1
chr1	SPSB1	9362918	T	C	65.7718	snp	2	1/1
chr1		9371341	C	G	46.5009	snp	2	1/1
chr1		9380219	GGAAGAAGAAGAAGAAGAAGAAGAGGAAGAGGAAGAGGAGGAGGAGGAGGAGGAGGAGGAGGAGGAAGAGGAGGAAGAGGAGGAAGAGGAGGAAGAGGAGGAGGAGGAGGAGGAGGGAAGAAG	AGAAGAAGAAGAGGAAGAGGAAGAGGAAGAGGAAGAGGAGGAGGAGGAGGAGGAGGAGGAGGAGGAGGAAGAGGAGGAAGAGGAGGAAGAGGAGGAAGAGGAGGAGGAGGAGGAGGAGGGAAGAAG	55.7433	complex	2	1/1
chr1		9380358	AGAAAAGA	AA	10.2086	del	4	0/1
chr1		9380376	GAACAACAACAACAACAACAACG	GAAGAACAACAACAACAACAACG	80.5321	snp	5	1/1
chr1		9381649	CAAAAAAAAAAAAAGCATG	CAAAAAAAAAAAAGCATG	51.2463	del	2	1/1
chr1		9389379	C	T	65.7718	snp	2	1/1
chr1		9431996	A	G	65.7718	snp	2	1/1
chr1		9434003	A	G	65.7718	snp	2	1/1
chr1		9476446	TAAAAAAAAAAAAAAAAAAAAATTTTTTAATTAGC	TAAAAAAAAAAAAAAAAAAAATTTTTTAATTAGC	53.4979	del	2	1/1
chr1		9496644	A	G	52.4023	snp	3	1/1
chr1		9501704	AGA	AGGA	62.0028	ins	2	1/1
chr1	SLC25A33	9573665	A	G	44.0166	snp	2	1/1
chr1	TMEM201	9598407	T	G	590.736	snp	19	1/1
chr1	TMEM201	9598649	G	A	1021.62	snp	30	1/1
chr1	TMEM201	9598751	A	G	264.02	snp	8	1/1
chr1	TMEM201	9601003	A	G	244.017	snp	8	1/1
chr1	TMEM201	9607969	G	A	152.246	snp	5	1/1
chr1	TMEM201	9610425	T	A	569.666	snp	18	1/1
chr1	TMEM201	9610776	C	T	431.465	snp	14	1/1
chr1	TMEM201	9612033	G	A	65.7718	snp	2	1/1
chr1		9617795	T	C	65.7718	snp	2	1/1
chr1		9624358	G	A	97.1017	snp	3	1/1
chr1		9626366	A	G	34.5239	snp	2	1/1
chr1		9631917	C	G	62.0028	snp	2	1/1
chr1		9632075	C	T	57.2669	snp	2	1/1
chr1		9649014	G	A	101.873	snp	3	1/1
chr1		9650914	G	C	62.0028	snp	2	1/1
chr1		9650958	C	T	57.2669	snp	2	1/1
chr1		9651584	A	G	65.7718	snp	2	1/1
chr1		9651616	A	G	65.7718	snp	2	1/1
chr1	PIK3CD	9652117	A	G	108.424	snp	4	1/1
chr1	PIK3CD	9652311	G	A	59.0417	snp	3	0/1
chr1	PIK3CD	9654119	G	A	1249.72	snp	36	1/1
chr1	PIK3CD	9654480	GTGCGAA	GGAGGCCAGACCCCAG	93.8441	complex	5	1/1
chr1	PIK3CD	9717393	GGAT	GGAGAT	317.803	ins	12	1/1
chr1	PIK3CD	9719660	CAAAAAAAAAAAAAAGCCT	CAAAAAAAAAAAAAAAGCCT	55.9822	ins	2	1/1
chr1	PIK3CD	9721354	C	G	593.047	snp	19	1/1
chr1	PIK3CD	9722498	C	T	769.013	snp	24	1/1
chr1	CLSTN1	9730937	A	G	205.161	snp	6	1/1
chr1	CLSTN1	9732047	GAAAAAAAAATCAAG	GAAAAAAAAAATCAAG	373.472	ins	14	1/1
chr1	CLSTN1	9756562	T	C	646.645	snp	19	1/1
chr1	CLSTN1	9777774	A	C	101.873	snp	3	1/1
chr1	CLSTN1	9795471	C	T	75.8339	snp	3	1/1
chr1	CLSTN1	9823820	T	C	97.1017	snp	3	1/1
chr1		9830764	C	T	96.7661	snp	3	1/1
chr1	CTNNBIP1	9864462	A	G	98.6207	snp	3	1/1
chr1	CTNNBIP1	9864570	C	T	135.199	snp	4	1/1
chr1	CTNNBIP1	9864619	T	C	135.199	snp	4	1/1
chr1	CTNNBIP1	9867196	A	G	65.7718	snp	2	1/1
chr1	CTNNBIP1	9882430	G	A	97.1017	snp	3	1/1
chr1	CTNNBIP1	9908479	T	C	59.7512	snp	2	1/1
chr1		9910413	G	A	57.2669	snp	2	1/1
chr1		9916857	AAGAGAGAGAGAGAGAGAGAGAGAGGGAGGGAGGGAGGAAGGGAGGGAAGAAAAGAAAGC	AAGAGAGAGAGAGAGAGAGAGGGAGGGAGGGAGGAAGGGAGGGAAGAAAAGAAAGC	88.746	del	3	1/1
chr1	NMNAT1	9950827	A	G	65.7718	snp	2	1/1
chr1	NMNAT1	9953912	C	T	37.3731	snp	3	0/1
chr1	NMNAT1	9968939	CAAAAAAAAAAAAAAAAAGCCAAAGAAAAAACCT	CAAAAAAAAAAAAAAAAGCCAAAGAAAAAACCT	38.274	del	2	1/1
chr1		9985702	A	G	38.274	snp	2	1/1
chr1		9987457	AGTGG	GGTGA	64.8324	complex	2	1/1
chr1		9992060	G	A	65.7718	snp	2	1/1
chr1		9997145	G	T	151.582	snp	6	1/1
chr1	RBP7	10008419	A	G	37.9839	snp	2	1/1
chr1	RBP7	10008521	A	G	62.0028	snp	2	1/1
chr1	RBP7	10012381	CAAAAAAAAAAACAAAGTAAG	CAAAAAAAAAACAAAGTAAG	52.5214	del	2	1/1
chr1		10023878	A	G	97.0518	snp	3	1/1
chr1	UBE4B	10033399	C	T	55.9822	snp	2	1/1
chr1	UBE4B	10043073	A	C	59.7512	snp	2	1/1
chr1	UBE4B	10072435	CTTTTTTTTTTTCAAA	CTTTTTTTTTTTTCAAA	394.437	ins	13	1/1
chr1	UBE4B	10095225	A	G	93.3988	snp	3	1/1
chr1	UBE4B	10117732	A	G	59.7512	snp	2	1/1
chr1	UBE4B	10119504	C	T	872.362	snp	26	1/1
chr1	UBE4B	10130517	G	C	515.445	snp	16	1/1
chr1	UBE4B	10130551	C	T	2.76058	snp	12	0/1
chr1	UBE4B	10130826	A	T	441.489	snp	13	1/1
chr1	UBE4B	10142698	G	C	59.7512	snp	2	1/1
chr1	UBE4B	10144733	TAAAAAAAAAAAAAAAAGAAAGAAAGAAAGAAAAATGCT	TAAAAAAAAAAAAAAAAAGAAAGAAAGAAAGAAAAATGCT	47.7729	ins	2	1/1
chr1	UBE4B	10158319	A	G	432.791	snp	13	1/1
chr1	UBE4B	10158381	T	C	595.481	snp	17	1/1
chr1	UBE4B	10167836	A	G	48.7524	snp	2	1/1
chr1	UBE4B	10179589	A	G	616.716	snp	18	1/1
chr1	UBE4B	10180036	C	T	157.175	snp	5	1/1
chr1		10182173	T	C	65.7718	snp	2	1/1
chr1	KIF1B	10215255	T	C	59.7512	snp	2	1/1
chr1	KIF1B	10215395	C	T	59.7512	snp	2	1/1
chr1	KIF1B	10228046	G	A	151.31	snp	5	1/1
chr1	KIF1B	10235862	CAAAAAAAAAAAAAAAAAAAAAGCATAAATGAGAG	CAAAAAAAAAAAAAAAAAAAGCATAAATGAGAG	60.3103	del,del	3	1/2
chr1	KIF1B	10235862	CAAAAAAAAAAAAAAAAAAAAAGCATAAATGAGAG	CAAAAAAAAAAAAAAAAAAGCATAAATGAGAG	60.3103	del,del	3	1/2
chr1	KIF1B	10240012	T	C	85.0431	snp	3	1/1
chr1	KIF1B	10256569	C	G	84.0837	snp	3	1/1
chr1	KIF1B	10261996	G	A	761.806	snp	22	1/1
chr1	KIF1B	10267349	A	T	214.971	snp	7	1/1
chr1	KIF1B	10267809	A	G	162.886	snp	5	1/1
chr1	KIF1B	10269677	C	T	65.7718	snp	2	1/1
chr1	KIF1B	10271392	T	G	432.791	snp	13	1/1
chr1	KIF1B	10274866	C	T	513.896	snp	15	1/1
chr1	KIF1B	10275257	G	A	329.085	snp	10	1/1
chr1	KIF1B	10279071	G	A	895.376	snp	27	1/1
chr1	KIF1B	10282294	C	T	194.703	snp	6	1/1
chr1	KIF1B	10282464	G	A	163.525	snp	5	1/1
chr1	KIF1B	10282571	G	A	156.225	snp	5	1/1
chr1	KIF1B	10282917	G	A	57.2669	snp	2	1/1
chr1	KIF1B	10286145	C	T	62.0028	snp	2	1/1
chr1	KIF1B	10295970	TTTAC	TGTTAC	400.066	ins	12	1/1
chr1	KIF1B	10296790	A	G	187.146	snp	6	1/1
chr1	KIF1B	10297148	ATTTTTTTTTTTTTTTTTACTTCTAG	ATTTTTTTTTTTTTTTTTTACTTCTAG	125.201	ins,ins	9	1/2
chr1	KIF1B	10297148	ATTTTTTTTTTTTTTTTTACTTCTAG	ATTTTTTTTTTTTTTTTTTTACTTCTAG	125.201	ins,ins	9	1/2
chr1	KIF1B	10311796	A	G	44.004	snp	2	1/1
chr1	KIF1B	10312122	CTGATGAT	CTGAT	62.0028	del	2	1/1
chr1	KIF1B	10324653	CTTTTTTTTTTTTTGAAG	CTTTTTTTTTTTTTTGAAG	39.4193	ins	4	0/1
chr1	KIF1B	10326492	A	G	640.344	snp	19	1/1
chr1	KIF1B	10333556	G	A	59.7512	snp	2	1/1
chr1	KIF1B	10333568	G	T	55.9822	snp	2	1/1
chr1	KIF1B	10333672	A	G	158.299	snp	5	1/1
chr1	KIF1B	10334478	C	G	732.384	snp	21	1/1
chr1	KIF1B	10337509	A	G	285.741	snp	9	1/1
chr1	KIF1B	10339753	TAT	TT	380.813	del	11	1/1
chr1	KIF1B	10343424	G	A	145.765	snp	5	1/1
chr1	KIF1B	10348779	ATTTTTTTTTTTTTTGAGATA	ATTTTTTTTTTTTTTTGAGATA	11.9405	ins	7	0/1
chr1	KIF1B	10356544	G	A	93.3988	snp	3	1/1
chr1	KIF1B	10360879	C	T	941.699	snp	29	1/1
chr1	KIF1B	10363261	T	C	442.212	snp	13	1/1
chr1	KIF1B	10365005	CAAAAAAAAAAAAAAAAGAATTATTAATTC	CAAAAAAAAAAAAAAAAAGAATTATTAATTC	58.4412	ins	4	1/1
chr1	KIF1B	10365059	ATTTTTTTTCTGA	ATTTTTTTCTGA	298.449	del	9	1/1
chr1	KIF1B	10366927	C	T	65.7718	snp	2	1/1
chr1	KIF1B	10368394	G	A	203.569	snp	6	1/1
chr1	KIF1B	10368894	G	A	65.7718	snp	2	1/1
chr1	KIF1B	10370089	G	A	43.0235	snp	2	1/1
chr1	KIF1B	10371271	C	T	364.92	snp	13	1/1
chr1	KIF1B	10375112	T	C	502.52	snp	15	1/1
chr1	KIF1B	10376864	CACATA	CA	37.9839	del	2	1/1
chr1	KIF1B	10378629	C	T	63.607	snp	3	1/1
chr1		10394657	G	A	65.7718	snp	2	1/1
chr1		10394716	T	C	101.873	snp	3	1/1
chr1	PGD	10399416	G	A	203.569	snp	6	1/1
chr1	PGD	10399722	G	A	585.023	snp	17	1/1
chr1	PGD	10400659	ATTTTTTTTTTTCAATTTCTG	ATTTTTTTTTTTTCAATTTCTG	169.761	ins	6	1/1
chr1	PGD	10403410	C	T	163.766	snp	7	1/1
chr1	PGD	10407948	CAAAAAAAAAAAAAAAGAAAGGAAAAG	CAAAAAAAAAAAAAAGAAAGGAAAAG	103.337	del	27	0/1
chr1	PGD	10411732	A	T	292.962	snp	9	1/1
chr1	PGD	10413139	CACCG	TACCA	621.831	complex	18	1/1
chr1	PGD	10418670	G	A	153.525	snp	5	1/1
chr1	PGD	10419174	ATTTTTTTTTTTTTTTTGTATTTTTAGTAGA	ATTTTTTTTTTTTTTTTTTGTATTTTTAGTAGA	34.6231	ins	6	0/1
chr1	PGD	10419296	C	T	725.265	snp	22	1/1
chr1	PGD	10419578	C	G	1557.83	snp	46	1/1
chr1	PGD	10419734	G	A	677.896	snp	22	1/1
chr1		10421418	T	G	93.5172	snp	3	1/1
chr1	CENPS	10442250	ATTTTTTTTTTATAGC	ATTTTTTTTTATAGC	208.023	del	7	1/1
chr1	CENPS-CORT	10451273	ATTTTTTTTTTTAAGTA	ATTTTTTTTTTAAGTA	188.272	del	8	1/1
chr1	CENPS-CORT	10451487	C	T	591.661	snp	18	1/1
chr1	CENPS-CORT	10451532	T	C	408.296	snp	13	1/1
chr1		10455357	T	C	41.7525	snp	2	1/1
chr1	DFFA	10457887	CTGTGTGTC	CTGTGTC	62.0028	del	2	1/1
chr1	DFFA	10465857	A	T	65.7718	snp	2	1/1
chr1	DFFA	10466952	CAAAAAAAAAAAAAAAAAAAAAAAAAAATCCACAGGT	CAAAAAAAAAAAAAAAAAAAAAAAAAATCCACAGGT	65.7718	del	2	1/1
chr1	DFFA	10469137	T	C	453.506	snp	14	1/1
chr1	PEX14	10495200	C	T	519.46	snp	15	1/1
chr1	PEX14	10504618	G	A	59.7512	snp	2	1/1
chr1	PEX14	10520159	TTTTGTTTTTTTAAC	TTTTTTTTAAC	65.7718	del	2	1/1
chr1	PEX14	10520218	C	G	65.7718	snp	2	1/1
chr1	PEX14	10526376	A	G	135.199	snp	4	1/1
chr1	PEX14	10536331	A	G	418.276	snp	13	1/1
chr1	PEX14	10536473	A	G	248.893	snp	8	1/1
chr1	PEX14	10555718	T	C	97.1017	snp	3	1/1
chr1	PEX14	10560644	C	T	65.7718	snp	2	1/1
chr1	PEX14	10560662	T	C	65.7718	snp	2	1/1
chr1	PEX14	10580381	C	T	65.7718	snp	2	1/1
chr1	PEX14	10590011	C	T	126.918	snp	4	1/1
chr1	PEX14	10590068	G	A	84.0837	snp	3	1/1
chr1	PEX14	10598879	CTTTTTTTTTTAACA	CTTTTTTTTTTTAACA	97.1017	ins	3	1/1
chr1	PEX14	10608322	A	T	98.17	snp	3	1/1
chr1	PEX14	10618598	T	C	229.186	snp	8	1/1
chr1	PEX14	10622187	C	T	93.3988	snp	3	1/1
chr1	CASZ1	10642345	GAAAAAAAAAAAAAAAAAGAAACCAAAACAAAGAACAAACAAACAGAAAGAACCAAAAT	GAAAAAAAAAAAAAAAGAAACCAAAACAAAGAACAAACAAACAGAAAGAACCAAAAT	60.3103	del,ins	3	1/2
chr1	CASZ1	10642345	GAAAAAAAAAAAAAAAAAGAAACCAAAACAAAGAACAAACAAACAGAAAGAACCAAAAT	GAAAAAAAAAAAAAAAAAAGAAACCAAAACAAAGAACAAACAAACAGAAAGAACCAAAAT	60.3103	del,ins	3	1/2
chr1	CASZ1	10672210	T	C	6.00788	snp	2	1/1
chr1	CASZ1	10736933	G	A	65.7718	snp	2	1/1
chr1	CASZ1	10738432	C	G	65.7718	snp	2	1/1
chr1	CASZ1	10771657	TTCCTCCTCCTCCTCCTCCTCCTCCTCTTCCTCCTCCT	TTCCTCCTCCTCCTCCTCCTCCTCTTCCTCCTCCT	190.783	del	6	1/1
chr1	CASZ1	10772804	C	T	38.274	snp	2	1/1
chr1	CASZ1	10785054	TCTGTCTC	GCTTTCTTTCTGTC	74.9053	complex	5	1/1
chr1	CASZ1	10785153	T	C	46.8213	snp	4	1/1
chr1	CASZ1	10785251	T	C	11.1239	snp	2	1/1
chr1	CASZ1	10788642	A	G	65.7718	snp	2	1/1
chr1	CASZ1	10794518	T	C	59.7512	snp	2	1/1
chr1	CASZ1	10796456	TGGGG	TGGA	196.966	complex	6	1/1
chr1	CASZ1	10796635	C	T	65.7718	snp	2	1/1
chr1		10828734	T	C	79.4184	snp	3	1/1
chr1		10832549	C	G	62.0028	snp	2	1/1
chr1		10832750	C	T	159.546	snp	5	1/1
chr1		10833754	T	C	65.7718	snp	2	1/1
chr1		10837633	T	C	97.1017	snp	3	1/1
chr1		10845033	A	T	65.7718	snp	2	1/1
chr1		10848783	C	T	47.7729	snp	2	1/1
chr1		10860519	C	T	57.2669	snp	2	1/1
chr1		10900871	C	A	44.7243	snp	3	0/1
chr1	C1orf127	10949659	C	G	317.858	snp	10	1/1
chr1		11001502	A	G	122.149	snp	4	1/1
chr1		11009459	T	C	62.0028	snp	2	1/1
chr1		11010323	T	C	65.7718	snp	2	1/1
chr1		11011335	GAAAGGG	GAAGGG	84.0806	del	4	1/1
chr1		11012522	T	C	59.7512	snp	2	1/1
chr1	TARDBP	11014193	A	G	59.7512	snp	2	1/1
chr1	TARDBP	11018168	T	C	55.9822	snp	2	1/1
chr1	TARDBP	11019020	A	G	321.342	snp	10	1/1
chr1	TARDBP	11020666	TGGAGGC	TGGGAGGC	163.196	ins	5	1/1
chr1	TARDBP	11021997	AGT	AT	187.264	del	6	1/1
chr1		11026040	ATG	ATTG	173.631	ins	7	1/1
chr1	MASP2	11027467	G	A	817.827	snp	25	1/1
chr1	MASP2	11027778	T	C	335.922	snp	10	1/1
chr1	MASP2	11030859	C	A	701.825	snp	21	1/1
chr1	MASP2	11034608	G	A	65.7718	snp	2	1/1
chr1	MASP2	11034700	GAAAAAAAAAAAAAAGGGAAAGAAAAAAGAAAGTAAACAG	GAAAAAAAAAAAAAAAGGGAAAGAAAAAAGAAAGTAAACAG	116.408	ins	4	1/1
chr1	MASP2	11034982	C	T	179.305	snp	6	1/1
chr1	MASP2	11035367	A	T	62.0028	snp	2	1/1
chr1	MASP2	11042460	TGGTA	TGGGTA	65.7718	ins	2	1/1
chr1	MASP2	11044788	T	C	378.333	snp	12	1/1
chr1	MASP2	11045049	C	T	618.574	snp	19	1/1
chr1	MASP2	11045065	C	T	595.573	snp	18	1/1
chr1	MASP2	11046302	T	C	59.7512	snp	2	1/1
chr1	SRM	11059078	G	A	292.211	snp	9	1/1
chr1	SRM	11059842	T	C	721.469	snp	24	1/1
chr1		11066342	C	T	59.7512	snp	2	1/1
chr1		11066375	C	G	59.7512	snp	2	1/1
chr1		11066433	A	G	170.186	snp	5	1/1
chr1		11066460	C	T	135.199	snp	4	1/1
chr1		11066512	C	A	173.196	snp	5	1/1
chr1	EXOSC10	11066884	C	T	310.103	snp	10	1/1
chr1	EXOSC10	11067203	G	A	53.4979	snp	2	1/1
chr1	EXOSC10	11067944	A	G	135.199	snp	4	1/1
chr1	EXOSC10	11068272	A	G	65.7718	snp	2	1/1
chr1	EXOSC10	11068597	G	A	320.12	snp	10	1/1
chr1	EXOSC10	11069377	TGGT	CGGC	60.1104	complex	2	1/1
chr1	EXOSC10	11069791	A	G	97.1017	snp	3	1/1
chr1	EXOSC10	11070013	A	G	89.6959	snp	3	1/1
chr1	EXOSC10	11070059	C	A	59.7512	snp	2	1/1
chr1	EXOSC10	11070586	A	G	87.5592	snp	3	1/1
chr1	EXOSC10	11071866	CCAAC	CC	63.631	del	3	1/1
chr1	EXOSC10	11072160	G	A	489.525	snp	14	1/1
chr1	EXOSC10	11072484	G	C	51.2463	snp	2	1/1
chr1	EXOSC10	11072504	A	G	37.9966	snp	2	1/1
chr1	EXOSC10	11073899	AAGT	GAGT	215.258	snp	12	1/1
chr1	EXOSC10	11074100	T	G	551.615	snp	16	1/1
chr1	EXOSC10	11077721	C	T	530.861	snp	16	1/1
chr1	EXOSC10	11080563	AACACAC	AAA	44.6349	complex	6	0/1
chr1	EXOSC10	11081130	C	G	668.098	snp	20	1/1
chr1	EXOSC10	11091722	A	G	130.939	snp	4	1/1
chr1	MTOR	11109867	TTAT	TT	62.0028	del	2	1/1
chr1	MTOR	11110686	G	A	55.9822	snp	2	1/1
chr1	MTOR	11127836	T	C	240.721	snp	7	1/1
chr1	MTOR	11145001	C	T	372.033	snp	12	1/1
chr1	MTOR	11167807	C	T	62.0028	snp	2	1/1
chr1	MTOR	11193627	G	T	848.881	snp	26	1/1
chr1	MTOR	11193949	ACCCCCCCAACCCCCCGACA	ACCCCCCAACCCCCCGACA	34.2077	del	2	1/1
chr1	MTOR	11218068	T	C	101.873	snp	3	1/1
chr1	MTOR	11218106	C	T	135.199	snp	4	1/1
chr1	MTOR	11218232	T	C	84.0837	snp	3	1/1
chr1	MTOR	11228561	G	A	394.129	snp	12	1/1
chr1	MTOR	11228576	G	C	465.956	snp	15	1/1
chr1	MTOR	11228701	G	A	752.207	snp	23	1/1
chr1	MTOR	11229104	G	A	60.5432	snp	3	1/1
chr1	MTOR	11229409	T	C	59.7512	snp	2	1/1
chr1	MTOR	11232609	T	A	268	snp	8	1/1
chr1	MTOR	11232824	A	G	65.7718	snp	2	1/1
chr1	MTOR	11232895	T	A	65.7718	snp	2	1/1
chr1	MTOR	11233143	C	T	59.7512	snp	2	1/1
chr1	MTOR	11233735	A	C	52.5214	snp	2	1/1
chr1	MTOR	11234417	T	A	205.215	snp	7	1/1
chr1	MTOR	11237705	T	C	263.451	snp	8	1/1
chr1	MTOR	11238733	T	C	228.695	snp	7	1/1
chr1	MTOR	11238766	CTTTTTTTTTTTTTTGAGAC	CTTTTTTTTTTTTTTTGAGAC	55.9822	ins	2	1/1
chr1	MTOR	11241657	A	G	512.977	snp	15	1/1
chr1	MTOR	11244185	A	G	65.7718	snp	2	1/1
chr1	MTOR	11249928	A	G	31.549	snp	2	1/1
chr1	MTOR	11250618	CTTGTGC	CTGTGC	65.7718	del	2	1/1
chr1	MTOR	11254600	TTTTCTA	TATTTCTA	59.7512	ins	2	1/1
chr1	MTOR	11257263	C	T	196.295	snp	6	1/1
chr1	MTOR	11257604	A	T	51.2463	snp	2	1/1
chr1	MTOR	11258706	C	G	208.483	snp	7	1/1
chr1	MTOR	11259530	A	G	372.362	snp	11	1/1
chr1	MTOR	11262099	A	G	62.0028	snp	2	1/1
chr1		11263844	C	G	65.7718	snp	2	1/1
chr1		11265464	G	C	57.2669	snp	2	1/1
chr1		11265853	G	A	52.5214	snp	2	1/1
chr1	UBIAD1	11295080	T	C	53.2507	snp	4	0/1
chr1		11329454	C	A	65.7718	snp	2	1/1
chr1		11343183	T	C	79.4184	snp	3	1/1
chr1		11344001	C	T	62.0028	snp	2	1/1
chr1		11344027	C	G	65.7718	snp	2	1/1
chr1		11345474	ACT	ATCT	65.7718	ins	2	1/1
chr1		11345601	T	G	65.7718	snp	2	1/1
chr1		11351014	G	T	65.7718	snp	2	1/1
chr1		11382740	C	T	65.7718	snp	2	1/1
chr1		11403523	G	T	65.7718	snp	2	1/1
chr1		11421901	A	G	59.7512	snp	2	1/1
chr1		11441086	CATG	CG	39.2714	del	2	1/1
chr1		11442875	G	A	55.9822	snp	2	1/1
chr1		11443603	G	T	65.7718	snp	2	1/1
chr1		11444395	G	A	59.7512	snp	2	1/1
chr1		11444457	C	T	97.1017	snp	3	1/1
chr1		11459216	A	G	65.7718	snp	2	1/1
chr1		11476750	C	G	41.7525	snp	2	1/1
chr1		11477920	C	T	65.7718	snp	2	1/1
chr1	DISP3	11479731	C	T	62.0028	snp	2	1/1
chr1	DISP3	11480928	AATA	AA	53.4979	del	2	1/1
chr1	DISP3	11502219	C	T	227.5	snp	7	1/1
chr1	DISP3	11514309	C	G	745.389	snp	22	1/1
chr1	DISP3	11515203	G	T	373.282	snp	13	1/1
chr1	DISP3	11515274	A	G	508.355	snp	17	1/1
chr1	DISP3	11519287	G	A	218.161	snp	7	1/1
chr1	DISP3	11519447	G	C	722.746	snp	24	1/1
chr1	DISP3	11521978	C	T	55.9822	snp	2	1/1
chr1	DISP3	11524107	A	G	594.352	snp	18	1/1
chr1	DISP3	11526528	C	G	302.412	snp	9	1/1
chr1	DISP3	11526620	T	C	686.666	snp	20	1/1
chr1	DISP3	11528174	T	C	62.0028	snp	2	1/1
chr1	DISP3	11529392	A	T	205.153	snp	7	1/1
chr1	DISP3	11529854	G	A	766.671	snp	24	1/1
chr1	DISP3	11530719	TGT	AGA	476.228	complex	15	1/1
chr1	DISP3	11530862	C	A	657.806	snp	20	1/1
chr1	DISP3	11533736	TGC	TGCACACACGCACGC	199.839	ins	8	1/1
chr1	DISP3	11534343	T	C	634.796	snp	21	1/1
chr1	DISP3	11534404	C	T	964.82	snp	29	1/1
chr1	DISP3	11534624	C	T	343.104	snp	10	1/1
chr1	DISP3	11535745	C	T	47.7729	snp	2	1/1
chr1	DISP3	11536705	C	T	563.01	snp	17	1/1
chr1		11541261	CTCTGG	CTCTGTCTGG	88.8549	ins	3	1/1
chr1		11541332	C	G	101.873	snp	3	1/1
chr1		11580144	T	G	65.7718	snp	2	1/1
chr1		11597226	A	G	59.7512	snp	2	1/1
chr1		11597522	A	G	101.873	snp	3	1/1
chr1		11603026	T	C	93.3988	snp	3	1/1
chr1		11615253	C	T	62.0028	snp	2	1/1
chr1		11617155	A	G	37.9839	snp	2	1/1
chr1		11627009	C	T	62.0028	snp	2	1/1
chr1	FBXO2	11648679	T	C	844.938	snp	25	1/1
chr1	FBXO2	11648995	C	G	80.3903	snp	3	1/1
chr1	FBXO2	11650722	CGCGGCGGCGGCCGCCGCC	CGCGGCGGCGGCGGCCGCCGCC	537.129	ins	18	1/1
chr1	FBXO2	11654311	T	G	52.5214	snp	2	1/1
chr1	FBXO44	11660968	T	C	93.3988	snp	3	1/1
chr1	FBXO44	11660975	CTC	CTATC	106.087	ins	4	1/1
chr1	FBXO6	11668091	CAAAAAAAAAAAAAAAAAGATTTTATATT	CAAAAAAAAAAAAAAAAAAGATTTTATATT	38.274	ins	2	1/1
chr1	MAD2L2	11675320	G	C	55.9822	snp	2	1/1
chr1	MAD2L2	11675595	G	A	726.124	snp	22	1/1
chr1	MAD2L2	11675820	A	G	1002.27	snp	30	1/1
chr1	MAD2L2	11676994	G	C	657.895	snp	20	1/1
chr1	MAD2L2	11679985	GTTTTTTTTTTTTTTTTTTTTTTTTTTTGAGACGG	GTTTTTTTTTTTTTTGAGACGG	53.4979	del	2	1/1
chr1	MAD2L2	11680301	A	G	1021.63	snp	30	1/1
chr1	MAD2L2	11685402	A	G	65.7718	snp	2	1/1
chr1	MAD2L2	11691078	C	T	79.2035	snp	3	1/1
chr1	MAD2L2	11691235	T	G	135.199	snp	4	1/1
chr1	DRAXIN	11706012	C	G	55.9822	snp	2	1/1
chr1	DRAXIN	11706832	A	G	97.851	snp	4	1/1
chr1	DRAXIN	11711931	A	G	836.347	snp	26	1/1
chr1	DRAXIN	11712246	A	G	380.456	snp	11	1/1
chr1	DRAXIN	11712283	G	A	475.521	snp	14	1/1
chr1	DRAXIN	11719442	T	C	239.799	snp	8	1/1
chr1	DRAXIN	11719705	C	T	905.794	snp	27	1/1
chr1	DRAXIN	11722449	T	C	626.032	snp	18	1/1
chr1	DRAXIN	11722757	G	A	243.076	snp	9	1/1
chr1	DRAXIN	11722829	C	T	148.027	snp	8	0/1
chr1	DRAXIN	11724929	A	G	59.7512	snp	2	1/1
chr1		11732598	T	C	62.0028	snp	2	1/1
chr1	AGTRAP	11736111	CGGGCGGGGCGGGGCGGGGCCGGGCA	CGGGCGGGGCGGGGCCGGGCA	156.031	del	6	1/1
chr1	AGTRAP	11741585	G	A	65.7718	snp	2	1/1
chr1	AGTRAP	11742377	G	T	57.2669	snp	2	1/1
chr1	AGTRAP	11747369	C	T	860.305	snp	25	1/1
chr1	AGTRAP	11748649	T	G	448.13	snp	14	1/1
chr1		11756602	C	T	97.1017	snp	3	1/1
chr1	C1orf167	11764185	A	C	415.968	snp	14	1/1
chr1	C1orf167	11764246	T	C	672.38	snp	20	1/1
chr1	C1orf167	11764289	G	A	708.496	snp	21	1/1
chr1	C1orf167	11764499	A	G	317.294	snp	10	1/1
chr1	C1orf167	11764518	TCTC	CCTT	228.233	complex	8	1/1
chr1	C1orf167	11764564	T	C	197.036	snp	6	1/1
chr1	C1orf167	11765794	G	C	410.503	snp	12	1/1
chr1	C1orf167	11766573	C	T	1164.63	snp	35	1/1
chr1	C1orf167	11767123	A	G	521.264	snp	16	1/1
chr1	C1orf167	11767247	A	G	686.893	snp	21	1/1
chr1	C1orf167	11767298	AGTT	GGTT	344.652	snp	14	1/1
chr1	C1orf167	11768181	G	A	937.04	snp	28	1/1
chr1	C1orf167	11768262	G	A	851.796	snp	25	1/1
chr1	C1orf167	11771558	C	T	901.939	snp	29	1/1
chr1	C1orf167	11771699	A	G	408.086	snp	13	1/1
chr1	C1orf167	11772043	T	A	402.24	snp	14	1/1
chr1	C1orf167	11772254	G	C	323.88	snp	10	1/1
chr1	C1orf167	11774397	G	A	65.7718	snp	2	1/1
chr1	C1orf167	11775032	T	C	65.7718	snp	2	1/1
chr1	C1orf167	11775054	A	G	89.8143	snp	3	1/1
chr1	C1orf167	11775130	CAAAAAAAAATTAGC	CAAAAAAAATTAGC	65.7718	del	2	1/1
chr1	C1orf167	11775878	T	C	55.9822	snp	2	1/1
chr1	C1orf167	11776126	G	A	83.8564	snp	3	1/1
chr1	C1orf167	11776261	G	A	269.179	snp	10	1/1
chr1	C1orf167	11776384	TG	CA	1390.06	mnp	41	1/1
chr1	C1orf167	11776571	T	C	1660.51	snp	50	1/1
chr1	C1orf167	11776625	C	T	1176.52	snp	38	1/1
chr1	C1orf167	11776811	A	G	193.4	snp	6	1/1
chr1	C1orf167	11778791	G	T	914.152	snp	31	1/1
chr1	C1orf167	11779378	T	C	59.7512	snp	2	1/1
chr1	C1orf167	11779909	G	A	401.062	snp	12	1/1
chr1	C1orf167	11779941	T	C	312.112	snp	9	1/1
chr1	C1orf167	11781067	G	A	62.0028	snp	2	1/1
chr1	C1orf167	11781294	G	A	65.7718	snp	2	1/1
chr1	C1orf167	11781309	C	T	65.7718	snp	2	1/1
chr1	C1orf167	11782087	C	G	393.647	snp	12	1/1
chr1	C1orf167	11783110	A	G	94.4671	snp	3	1/1
chr1	C1orf167	11784273	C	T	1682	snp	48	1/1
chr1	C1orf167	11784770	A	G	85.0431	snp	3	1/1
chr1	C1orf167	11785056	G	A	221.532	snp	7	1/1
chr1	C1orf167	11785112	T	G	409.111	snp	14	1/1
chr1	C1orf167	11787277	GGAAG	GGAAGAAG	179.469	ins	7	1/1
chr1	C1orf167	11787702	C	T	597.017	snp	18	1/1
chr1	C1orf167	11788822	A	G	410.838	snp	12	1/1
chr1	C1orf167	11789390	A	G	600.51	snp	18	1/1
chr1	MTHFR	11791061	A	G	285.161	snp	9	1/1
chr1	MTHFR	11794400	G	A	805.992	snp	24	1/1
chr1	MTHFR	11794698	G	A	933.825	snp	27	1/1
chr1	MTHFR	11796321	G	A	898.589	snp	30	1/1
chr1	MTHFR	11800063	T	C	153.525	snp	5	1/1
chr1	MTHFR	11800626	T	C	258.893	snp	8	1/1
chr1	MTHFR	11802002	C	A	65.7718	snp	2	1/1
chr1	CLCN6	11806987	T	C	404.917	snp	13	1/1
chr1	CLCN6	11816360	C	T	127.418	snp	4	1/1
chr1	CLCN6	11824498	A	G	559.2	snp	18	1/1
chr1	CLCN6	11839978	G	A	406.861	snp	13	1/1
chr1	NPPA-AS1	11843394	C	A	33.4361	snp	5	0/1
chr1	NPPA-AS1	11846318	CTTTTTTTTTTTTTTTTTTTGAGAC	CTTTTTTTTTTTTTTTTTTGAGAC	8.15492	del	5	0/1
chr1	NPPB	11858462	C	T	1323.5	snp	38	1/1
chr1		11876856	C	T	65.7718	snp	2	1/1
chr1		11877993	G	A	148.771	snp	6	1/1
chr1		11878146	A	G	410.122	snp	13	1/1
chr1		11878153	GC	AA	396.544	complex	13	1/1
chr1		11878283	T	C	358.821	snp	11	1/1
chr1		11878699	T	C	586.126	snp	17	1/1
chr1		11878809	A	G	675.461	snp	20	1/1
chr1		11880209	G	A	607.927	snp	18	1/1
chr1		11880426	C	T	123.748	snp	4	1/1
chr1		11881264	A	T	93.3988	snp	3	1/1
chr1		11886923	TAAAAAAAAAGAAAAAAAGAAAGT	TAAAAAAAAAAAGAAAAAAAGAAAGT	62.0028	ins	2	1/1
chr1		11890521	G	A	62.0028	snp	2	1/1
chr1		11891041	T	C	62.0028	snp	2	1/1
chr1		11893257	T	C	51.2463	snp	2	1/1
chr1		11898666	A	G	98.17	snp	3	1/1
chr1		11910946	C	G	96.825	snp	4	1/1
chr1		11911288	T	C	243.124	snp	8	1/1
chr1	KIAA2013	11922316	A	G	165.192	snp	6	1/1
chr1	KIAA2013	11922487	T	C	1001.06	snp	29	1/1
chr1	KIAA2013	11923149	A	G	1753.35	snp	55	1/1
chr1	PLOD1	11939885	G	A	65.7718	snp	2	1/1
chr1	PLOD1	11949898	C	T	829.321	snp	24	1/1
chr1	PLOD1	11952923	G	A	97.1017	snp	3	1/1
chr1	PLOD1	11958321	C	G	38.274	snp	2	1/1
chr1	PLOD1	11964178	C	T	844.615	snp	25	1/1
chr1	PLOD1	11965296	T	C	127.859	snp	4	1/1
chr1	PLOD1	11966033	A	G	213.347	snp	7	1/1
chr1	PLOD1	11967147	C	T	500.121	snp	15	1/1
chr1	PLOD1	11967251	G	A	281.988	snp	9	1/1
chr1	PLOD1	11970938	A	G	131.345	snp	5	1/1
chr1	PLOD1	11972209	CCTCTCTCTCTCTCTCTCTCTTTCTTTCTCTCTCTCTTTCTCTTTCT	CCTCTCTCTCTCTCTCTCTTTCTTTCTCTCTCTCTTTCTCTTTCT	50.6131	del	3	1/1
chr1	PLOD1	11973056	A	G	852.933	snp	26	1/1
chr1	PLOD1	11973063	G	C	763.412	snp	23	1/1
chr1	PLOD1	11973373	A	G	62.0028	snp	2	1/1
chr1	PLOD1	11973455	A	G	62.0028	snp	2	1/1
chr1	MFN2	11986277	C	G	37.9839	snp	2	1/1
chr1	MFN2	11988826	A	G	52.5214	snp	2	1/1
chr1	MFN2	11989270	T	C	29.1797	snp	6	0/1
chr1	MFN2	11992348	G	A	59.7512	snp	2	1/1
chr1	MFN2	11993661	A	G	65.7718	snp	2	1/1
chr1	MFN2	11996383	C	T	466.481	snp	15	1/1
chr1	MFN2	11996409	G	C	345.669	snp	12	1/1
chr1	MFN2	11998549	AAAAACAAAACAAAACAAAACAAAACACTCAT	AAAAACAAAACAAAACAAAACACTCAT	155.896	del	5	1/1
chr1	MFN2	12002148	A	G	623.134	snp	19	1/1
chr1	MFN2	12002304	C	G	148.939	snp	5	1/1
chr1	MFN2	12006161	TAAAGT	TAAAAGT	52.5214	ins	2	1/1
chr1	MFN2	12006987	T	G	259.744	snp	8	1/1
chr1	MFN2	12007352	T	C	16.2152	snp	7	0/1
chr1	MFN2	12008884	T	C	56.1772	snp	2	1/1
chr1	MFN2	12011025	GCCCCCCCCGCACCCCCACCT	GCCCCCCCGCACCCCCACCT	41.1416	del	3	0/1
chr1	MFN2	12011623	A	G	159.546	snp	5	1/1
chr1	MIIP	12022869	A	G	877.675	snp	26	1/1
chr1	MIIP	12031153	T	C	273.831	snp	9	1/1
chr1	TNFRSF8	12081404	A	G	65.7718	snp	2	1/1
chr1	TNFRSF8	12082060	T	C	88.746	snp	3	1/1
chr1	TNFRSF8	12084162	A	G	198.34	snp	6	1/1
chr1	TNFRSF8	12084377	G	A	836.159	snp	25	1/1
chr1	TNFRSF8	12088331	AGT	AT	98.17	del	3	1/1
chr1	TNFRSF8	12097019	A	C	501.752	snp	17	1/1
chr1	TNFRSF8	12104380	C	T	882.083	snp	26	1/1
chr1	TNFRSF8	12109343	C	T	88.746	snp	3	1/1
chr1	TNFRSF8	12111621	A	G	53.4979	snp	2	1/1
chr1	TNFRSF8	12115761	A	G	491.107	snp	15	1/1
chr1	TNFRSF8	12123117	A	C	340.313	snp	11	1/1
chr1	TNFRSF8	12138578	T	C	595.871	snp	18	1/1
chr1	TNFRSF8	12142038	G	C	143.196	snp	5	1/1
chr1		12151551	C	T	65.7718	snp	2	1/1
chr1		12166728	AGGGCAGGTGGAGGCCG	AG	10.1808	del	4	0/1
chr1	TNFRSF1B	12190831	T	C	624.48	snp	21	1/1
chr1	TNFRSF1B	12193199	C	T	10.2898	snp	10	0/1
chr1	TNFRSF1B	12201244	G	T	38.274	snp	2	1/1
chr1	TNFRSF1B	12204298	A	G	59.7512	snp	2	1/1
chr1	TNFRSF1B	12207208	A	G	159.875	snp	5	1/1
chr1	TNFRSF1B	12207235	C	T	62.0028	snp	2	1/1
chr1	VPS13D	12256690	GTTTTTTTTTTTTTTTTTTTTAATTAGTTGGTGG	GTTTTTTTTTTTTTTTTTTTTTAATTAGTTGGTGG	22.4389	ins	4	0/1
chr1	VPS13D	12285990	T	C	108.276	snp	4	1/1
chr1	VPS13D	12299901	CTTTTTTTTTTTTTCAAC	CTTTTTTTTTTTTTTCAAC	65.7718	ins	2	1/1
chr1	VPS13D	12330020	T	G	8.4681	snp	6	0/1
chr1	VPS13D	12337988	GAAAAAAAAAAAAAAAGCATG	GAAAAAAAAAAAAAAGCATG	59.7512	del	2	1/1
chr1	VPS13D	12404070	CTTTTTTTTTTGTCCC	CTTTTTTTTTGTCCC	33.4716	del	4	0/1
chr1	VPS13D	12422848	CTTTTTTTTTTTTTTTTTCTTACAG	CTTTTTTTTTTTTTTTTCTTACAG	65.7718	del	2	1/1
chr1	VPS13D	12426266	T	C	118.628	snp	4	1/1
chr1	VPS13D	12463586	CAAAAAAAAAAACAA	CAAAAAAAAAAAACAA	41.3436	ins	3	0/1
chr1	VPS13D	12474113	G	T	37.3731	snp	3	0/1
chr1		12532250	C	T	65.7718	snp	2	1/1
chr1		12534482	C	A	62.0028	snp	2	1/1
chr1		12534909	T	C	65.7718	snp	2	1/1
chr1	DHRS3	12600587	T	C	62.0028	snp	2	1/1
chr1		12622568	T	C	47.7729	snp	2	1/1
chr1	AADACL4	12644567	G	A	510.355	snp	17	1/1
chr1	AADACL4	12658804	G	A	59.7512	snp	2	1/1
chr1	AADACL3	12721036	T	G	21.4649	snp	4	0/1
chr1	AADACL3	12721345	G	A	97.1017	snp	3	1/1
chr1	AADACL3	12722682	CTTTTTTTTTTTTTTAATTTGTG	CTTTTTTTTTTTTTAATTTGTG	58.2338	del	2	1/1
chr1	PRAMEF11	12827195	C	G	1.55913	snp	29	0/1
chr1	PRAMEF11	12827720	T	G	2016.89	snp	58	1/1
chr1		12838849	C	T	567.246	snp	20	1/1
chr1		12838930	G	A	291.02	snp	11	1/1
chr1		12867515	TTTTCTTTCTTTCTTTCTTTCTTTCTTTCTTTCTTTCTTTCTTTCTTTCTTTCTTTCTTTCTTTCTTTCTTTCTTTTTTCTTTCTTTCTTTCTTACTTTCTCTTTCTTTCTTTCCTTCCTTCCTT	TTTTCTTTCTTTCTTTCTTTCTTTCTTTCTTTCTTTCTTTCTTTCTTTCTTTCTTTCTTTCTTTCTTTCTTTCTTTCTTTTTTCTTTCTTTCTTTCTTACTTTCTCTTTCTTTCTTTCCTTCCTTCCTT	31.9288	ins	1	1/1
chr1	PRAMEF10	12893339	G	A	1534.12	snp	46	1/1
chr1		12913598	G	A	34.9731	snp	2	1/1
chr1		12935384	C	T	57.0613	snp	2	1/1
chr1	PRAMEF6	12938780	C	A	483.095	snp	63	0/1
chr1	PRAMEF6	12938859	G	A	484.12	snp	67	0/1
chr1	PRAMEF6	12939075	A	G	46.0051	snp	13	0/1
chr1	PRAMEF6	12941422	T	C	136.353	snp	9	1/1
chr1	PRAMEF6	12941584	G	A	21.4144	snp	2	1/1
chr1		13104379	A	G	38.9541	snp	2	1/1
chr1		13104555	A	G	32.9352	snp	2	1/1
chr1		13112985	C	T	27.7116	snp	2	1/1
chr1	HNRNPCL3	13115950	T	C	611.769	snp	28	1/1
chr1	HNRNPCL3	13116324	A	G	397.624	snp	20	1/1
chr1	HNRNPCL2	13116573	A	G	158.253	snp	11	1/1
chr1	PRAMEF25	13149991	C	T	25.5375	snp	2	1/1
chr1		13170795	A	C	83.324	snp	3	1/1
chr1		13175186	G	C	56.1156	snp	7	0/1
chr1	PRAMEF9	13175352	C	T	63.0702	snp	24	0/1
chr1	PRAMEF9	13175583	C	G	260.24	snp	27	0/1
chr1	PRAMEF9	13176065	TCA	TG	35.6653	complex	14	0/1
chr1	PRAMEF9	13176222	C	T	292.871	snp	17	1/1
chr1	PRAMEF9	13176324	C	G	220.045	snp	12	1/1
chr1	PRAMEF9	13176384	A	G	175.922	snp	11	1/1
chr1	PRAMEF9	13177062	G	C	37.123	snp	2	1/1
chr1	PRAMEF9	13178567	C	A	16.9026	snp	2	1/1
chr1	PRAMEF9	13178750	C	T	78.9911	snp	14	0/1
chr1	PRAMEF9	13178764	T	C	94.5476	snp	16	0/1
chr1	PRAMEF9	13178805	C	T	176.013	snp	26	0/1
chr1	PRAMEF9	13178835	T	G	237.818	snp	32	0/1
chr1	PRAMEF9	13178951	G	A	669.973	snp	65	0/1
chr1	PRAMEF9	13178963	G	A	688.461	snp	68	0/1
chr1		13179199	T	A	108.779	snp	10	0/1
chr1		13179269	A	T	35.1731	snp	3	0/1
chr1		13179319	T	C	44.339	snp	3	0/1
[truncated: 921,403+ more rows]
